# Supplementary material for: Gram-Positive Bacteria-Like DNA Binding Machineries Involved in Replication Initiation and Termination Mechanisms of Mimivirus
Source: Viruses. 2019 Mar 17;11(3):267. doi: 10.3390/v11030267 (PMC6466248; doi:10.3390/v11030267)
Supplement: Supplementary file 1 [file viruses-11-00267-s001.zip]

Archive with 5 entries (4 files):
- Supplementary_Data.xlsx
- __MACOSX/
- __MACOSX/._Supplementary_Data.xlsx
- Supplementary_Materials.pdf
- __MACOSX/._Supplementary_Materials.pdf
