# Supplementary material for: Gram-Positive Bacteria-Like DNA Binding Machineries Involved in Replication Initiation and Termination Mechanisms of Mimivirus
Source: Viruses. 2019 Mar 17;11(3):267. doi: 10.3390/v11030267 (PMC6466248; doi:10.3390/v11030267)
Supplement: Supplementary file 1 [file viruses-11-00267-s001.zip › Supplementary_Data.xlsx]

## Sheet: GC skew
position	g_plus_c	g_minus_c	gc_skew	cumlative_gc_skew
5000	2754	-204	-0.0740741	-0.0740741
6000	2675	-233	-0.0871028	-0.161177
7000	2657	-289	-0.108769	-0.269946
8000	2671	-297	-0.111194	-0.38114
9000	2685	-219	-0.0815642	-0.462704
10000	2675	-133	-0.0497196	-0.512424
11000	2696	-140	-0.0519288	-0.564353
12000	2667	-101	-0.0378703	-0.602223
13000	2678	-64	-0.0238984	-0.626121
14000	2680	-22	-0.00820896	-0.63433
15000	2688	-60	-0.0223214	-0.656652
16000	2718	-24	-0.00883002	-0.665482
17000	2702	-62	-0.022946	-0.688428
18000	2648	-64	-0.0241692	-0.712597
19000	2628	-164	-0.0624049	-0.775002
20000	2710	-196	-0.0723247	-0.847326
21000	2683	-191	-0.071189	-0.918515
22000	2645	-233	-0.0880907	-1.00661
23000	2591	-253	-0.0976457	-1.10425
24000	2566	-268	-0.104443	-1.20869
25000	2533	-243	-0.0959337	-1.30463
26000	2542	-262	-0.103068	-1.4077
27000	2558	-220	-0.0860047	-1.4937
28000	2643	-301	-0.113886	-1.60759
29000	2662	-286	-0.107438	-1.71503
30000	2603	-339	-0.130234	-1.84526
31000	2649	-347	-0.130993	-1.97625
32000	2682	-334	-0.124534	-2.10079
33000	2746	-330	-0.120175	-2.22096
34000	2745	-353	-0.128597	-2.34956
35000	2740	-398	-0.145255	-2.49481
36000	2733	-427	-0.156239	-2.65105
37000	2722	-428	-0.157237	-2.80829
38000	2649	-301	-0.113628	-2.92192
39000	2630	-222	-0.0844106	-3.00633
40000	2587	-249	-0.0962505	-3.10258
41000	2562	-244	-0.0952381	-3.19782
42000	2562	-282	-0.11007	-3.30789
43000	2562	-298	-0.116315	-3.4242
44000	2520	-272	-0.107937	-3.53214
45000	2534	-248	-0.097869	-3.63001
46000	2598	-192	-0.073903	-3.70391
47000	2559	-157	-0.0613521	-3.76526
48000	2645	-235	-0.0888469	-3.85411
49000	2680	-246	-0.091791	-3.9459
50000	2704	-224	-0.0828402	-4.02874
51000	2686	-228	-0.0848846	-4.11363
52000	2694	-224	-0.0831477	-4.19677
53000	2757	-199	-0.0721799	-4.26895
54000	2843	-135	-0.0474851	-4.31644
55000	2885	-71	-0.0246101	-4.34105
56000	2829	-87	-0.0307529	-4.3718
57000	2917	-117	-0.0401097	-4.41191
58000	2863	-105	-0.0366748	-4.44859
59000	2828	-146	-0.0516266	-4.50021
60000	2814	-160	-0.0568586	-4.55707
61000	2860	-176	-0.0615385	-4.61861
62000	2876	-146	-0.050765	-4.66937
63000	2760	-182	-0.065942	-4.73532
64000	2757	-301	-0.109177	-4.84449
65000	2763	-307	-0.111111	-4.9556
66000	2752	-334	-0.121366	-5.07697
67000	2682	-292	-0.108874	-5.18584
68000	2681	-233	-0.0869079	-5.27275
69000	2713	-239	-0.0880944	-5.36085
70000	2723	-267	-0.0980536	-5.4589
71000	2768	-286	-0.103324	-5.56222
72000	2760	-312	-0.113043	-5.67527
73000	2803	-297	-0.105958	-5.78122
74000	2780	-168	-0.0604317	-5.84166
75000	2805	-223	-0.0795009	-5.92116
76000	2780	-254	-0.0913669	-6.01252
77000	2782	-348	-0.12509	-6.13761
78000	2750	-366	-0.133091	-6.27071
79000	2688	-390	-0.145089	-6.41579
80000	2685	-345	-0.128492	-6.54429
81000	2614	-254	-0.0971691	-6.64146
82000	2645	-245	-0.0926276	-6.73408
83000	2790	-476	-0.170609	-6.90469
84000	2931	-807	-0.275333	-7.18003
85000	2890	-804	-0.278201	-7.45823
86000	2907	-797	-0.274166	-7.73239
87000	2935	-737	-0.251107	-7.9835
88000	2934	-720	-0.245399	-8.2289
89000	2919	-635	-0.21754	-8.44644
90000	2891	-619	-0.214113	-8.66055
91000	2878	-668	-0.232106	-8.89266
92000	2847	-673	-0.236389	-9.12905
93000	2731	-435	-0.159282	-9.28833
94000	2619	-189	-0.0721649	-9.36049
95000	2640	-124	-0.0469697	-9.40746
96000	2678	-2	-0.000746826	-9.40821
97000	2814	8	0.00284293	-9.40537
98000	2838	10	0.00352361	-9.40184
99000	2886	-34	-0.011781	-9.41362
100000	2912	-18	-0.00618132	-9.41981
101000	2914	20	0.00686342	-9.41294
102000	2892	38	0.0131397	-9.3998
103000	2881	55	0.0190906	-9.38071
104000	2841	75	0.0263992	-9.35431
105000	2822	-4	-0.00141743	-9.35573
106000	2803	-73	-0.0260435	-9.38177
107000	2672	-94	-0.0351796	-9.41695
108000	2652	-130	-0.0490196	-9.46597
109000	2664	-132	-0.0495495	-9.51552
110000	2667	-119	-0.0446194	-9.56014
111000	2701	-187	-0.0692336	-9.62938
112000	2731	-241	-0.0882461	-9.71762
113000	2744	-262	-0.095481	-9.8131
114000	2772	-306	-0.11039	-9.92349
115000	2767	-231	-0.0834839	-10.007
116000	2763	-231	-0.0836048	-10.0906
117000	2765	-213	-0.0770344	-10.1676
118000	2797	-183	-0.0654272	-10.233
119000	2781	-199	-0.071557	-10.3046
120000	2778	-212	-0.0763139	-10.3809
121000	2781	-161	-0.0578928	-10.4388
122000	2801	-143	-0.0510532	-10.4899
123000	2780	-122	-0.0438849	-10.5337
124000	2782	-92	-0.0330697	-10.5668
125000	2750	-92	-0.0334545	-10.6003
126000	2758	-164	-0.0594634	-10.6597
127000	2801	-151	-0.0539093	-10.7136
128000	2785	-169	-0.0606822	-10.7743
129000	2810	-104	-0.0370107	-10.8113
130000	2820	-114	-0.0404255	-10.8518
131000	2782	-102	-0.0366643	-10.8884
132000	2709	-57	-0.021041	-10.9095
133000	2669	-73	-0.0273511	-10.9368
134000	2640	-64	-0.0242424	-10.9611
135000	2696	-140	-0.0519288	-11.013
136000	2714	-150	-0.055269	-11.0683
137000	2624	-176	-0.0670732	-11.1353
138000	2740	-166	-0.0605839	-11.1959
139000	2740	-216	-0.0788321	-11.2747
140000	2782	-202	-0.0726096	-11.3474
141000	2821	-209	-0.0740872	-11.4214
142000	2880	-190	-0.0659722	-11.4874
143000	2992	-202	-0.0675134	-11.5549
144000	3071	-159	-0.0517747	-11.6067
145000	3085	-97	-0.0314425	-11.6381
146000	3073	21	0.00683371	-11.6313
147000	3124	6	0.00192061	-11.6294
148000	2985	-73	-0.0244556	-11.6538
149000	2941	-85	-0.0289017	-11.6827
150000	2902	-144	-0.049621	-11.7324
151000	2929	-135	-0.0460908	-11.7785
152000	2936	-180	-0.0613079	-11.8398
153000	2864	-192	-0.0670391	-11.9068
154000	2792	-232	-0.0830946	-11.9899
155000	2809	-259	-0.0922036	-12.0821
156000	2916	-298	-0.102195	-12.1843
157000	2901	-257	-0.0885901	-12.2729
158000	2897	-179	-0.0617881	-12.3347
159000	2960	-122	-0.0412162	-12.3759
160000	2959	-47	-0.0158837	-12.3918
161000	2958	-40	-0.0135227	-12.4053
162000	3011	19	0.0063102	-12.399
163000	3038	70	0.0230415	-12.3759
164000	3061	39	0.0127409	-12.3632
165000	3001	59	0.0196601	-12.3435
166000	2880	42	0.0145833	-12.329
167000	2885	5	0.0017331	-12.3272
168000	2928	0	0	-12.3272
169000	2892	-6	-0.00207469	-12.3293
170000	2911	-31	-0.0106493	-12.34
171000	2875	-23	-0.008	-12.348
172000	2784	-62	-0.0222701	-12.3702
173000	2751	-113	-0.041076	-12.4113
174000	2740	-84	-0.0306569	-12.442
175000	2717	-115	-0.0423261	-12.4843
176000	2704	-122	-0.0451183	-12.5294
177000	2686	-162	-0.0603127	-12.5897
178000	2676	-188	-0.0702541	-12.66
179000	2642	-204	-0.0772142	-12.7372
180000	2717	-197	-0.0725064	-12.8097
181000	2690	-238	-0.0884758	-12.8982
182000	2725	-249	-0.0913761	-12.9895
183000	2748	-224	-0.0815138	-13.0711
184000	2713	-223	-0.0821968	-13.1533
185000	2718	-212	-0.0779985	-13.2313
186000	2755	-121	-0.0439201	-13.2752
187000	2814	-54	-0.0191898	-13.2944
188000	2797	-33	-0.0117984	-13.3062
189000	2818	-36	-0.012775	-13.3189
190000	2764	18	0.0065123	-13.3124
191000	2778	62	0.0223182	-13.2901
192000	2745	97	0.035337	-13.2548
193000	2699	113	0.0418674	-13.2129
194000	2721	165	0.0606395	-13.1523
195000	2749	173	0.062932	-13.0893
196000	2755	71	0.0257713	-13.0636
197000	2711	95	0.0350424	-13.0285
198000	2709	131	0.0483573	-12.9802
199000	2710	192	0.0708487	-12.9093
200000	2616	164	0.0626911	-12.8466
201000	2644	126	0.0476551	-12.799
202000	2646	110	0.0415722	-12.7574
203000	2667	107	0.04012	-12.7173
204000	2644	64	0.0242057	-12.6931
205000	2629	61	0.0232027	-12.6699
206000	2577	69	0.0267753	-12.6431
207000	2572	26	0.0101089	-12.633
208000	2561	-55	-0.021476	-12.6545
209000	2558	-116	-0.0453479	-12.6998
210000	2568	-170	-0.0661994	-12.766
211000	2508	-192	-0.076555	-12.8426
212000	2496	-240	-0.0961538	-12.9387
213000	2467	-261	-0.105797	-13.0445
214000	2449	-291	-0.118824	-13.1633
215000	2408	-298	-0.123754	-13.2871
216000	2406	-314	-0.130507	-13.4176
217000	2399	-345	-0.14381	-13.5614
218000	2403	-353	-0.1469	-13.7083
219000	2369	-387	-0.16336	-13.8717
220000	2383	-355	-0.148972	-14.0206
221000	2455	-293	-0.119348	-14.14
222000	2461	-247	-0.100366	-14.2403
223000	2503	-227	-0.0906912	-14.331
224000	2585	-159	-0.0615087	-14.3925
225000	2598	-140	-0.0538876	-14.4464
226000	2599	-67	-0.0257791	-14.4722
227000	2722	-8	-0.00293902	-14.4752
228000	2736	62	0.0226608	-14.4525
229000	2799	95	0.0339407	-14.4186
230000	2871	85	0.0296064	-14.3889
231000	2845	99	0.0347979	-14.3541
232000	2853	105	0.0368034	-14.3173
233000	2904	290	0.0998623	-14.2175
234000	2948	534	0.18114	-14.0363
235000	3090	836	0.27055	-13.7658
236000	3232	1098	0.339728	-13.4261
237000	3247	1189	0.366184	-13.0599
238000	3272	1184	0.361858	-12.698
239000	3245	1195	0.368259	-12.3298
240000	3245	1213	0.373806	-11.956
241000	3269	1183	0.361884	-11.5941
242000	3263	1197	0.36684	-11.2272
243000	3176	1000	0.314861	-10.9124
244000	3057	777	0.254171	-10.6582
245000	2973	441	0.148335	-10.5099
246000	2888	106	0.0367036	-10.4732
247000	2813	-7	-0.00248845	-10.4757
248000	2806	-84	-0.0299359	-10.5056
249000	2863	-99	-0.0345791	-10.5402
250000	2793	-119	-0.0426065	-10.5828
251000	2833	-67	-0.0236498	-10.6064
252000	2807	-73	-0.0260064	-10.6324
253000	2781	-73	-0.0262496	-10.6587
254000	2783	-103	-0.0370104	-10.6957
255000	2737	-29	-0.0105955	-10.7063
256000	2699	51	0.0188959	-10.6874
257000	2622	44	0.0167811	-10.6706
258000	2610	128	0.0490421	-10.6216
259000	2556	150	0.0586854	-10.5629
260000	2564	198	0.0772231	-10.4857
261000	2487	159	0.0639324	-10.4217
262000	2496	142	0.056891	-10.3648
263000	2550	194	0.0760784	-10.2888
264000	2586	150	0.0580046	-10.2307
265000	2643	125	0.0472947	-10.1835
266000	2656	56	0.0210843	-10.1624
267000	2686	74	0.0275503	-10.1348
268000	2682	46	0.0171514	-10.1177
269000	2650	58	0.0218868	-10.0958
270000	2685	71	0.0264432	-10.0693
271000	2660	88	0.0330827	-10.0363
272000	2665	63	0.0236398	-10.0126
273000	2682	12	0.00447427	-10.0081
274000	2660	0	0	-10.0081
275000	2607	-49	-0.0187956	-10.0269
276000	2623	19	0.00724361	-10.0197
277000	2680	10	0.00373134	-10.016
278000	2713	-5	-0.00184298	-10.0178
279000	2799	-43	-0.0153626	-10.0332
280000	2741	-129	-0.0470631	-10.0802
281000	2725	-121	-0.0444037	-10.1246
282000	2708	-102	-0.0376662	-10.1623
283000	2682	-116	-0.0432513	-10.2056
284000	2669	-115	-0.0430873	-10.2486
285000	2680	-106	-0.0395522	-10.2882
286000	2649	-129	-0.0486976	-10.3369
287000	2622	-96	-0.0366133	-10.3735
288000	2714	56	0.0206338	-10.3529
289000	2797	319	0.114051	-10.2388
290000	2963	619	0.20891	-10.0299
291000	3090	724	0.234304	-9.7956
292000	3229	993	0.307526	-9.48808
293000	3349	1183	0.35324	-9.13484
294000	3459	1411	0.407921	-8.72692
295000	3596	1698	0.472191	-8.25473
296000	3697	1805	0.488234	-7.76649
297000	3687	1733	0.47003	-7.29646
298000	3622	1584	0.437327	-6.85914
299000	3531	1313	0.371849	-6.48729
300000	3484	1010	0.289897	-6.19739
301000	3420	854	0.249708	-5.94768
302000	3396	552	0.162544	-5.78514
303000	3316	370	0.11158	-5.67356
304000	3279	165	0.0503202	-5.62324
305000	3196	-84	-0.0262829	-5.64952
306000	3092	-198	-0.0640362	-5.71356
307000	3082	-134	-0.0434783	-5.75703
308000	3038	-122	-0.040158	-5.79719
309000	3022	-126	-0.0416942	-5.83889
310000	2958	-136	-0.045977	-5.88486
311000	2974	-166	-0.0558171	-5.94068
312000	2891	-105	-0.0363196	-5.977
313000	2849	-89	-0.031239	-6.00824
314000	2876	-72	-0.0250348	-6.03327
315000	2827	-69	-0.0244075	-6.05768
316000	2834	-88	-0.0310515	-6.08873
317000	2845	-135	-0.0474517	-6.13619
318000	2855	-151	-0.0528897	-6.18907
319000	2847	-119	-0.0417984	-6.23087
320000	2819	-47	-0.0166726	-6.24755
321000	2806	8	0.00285103	-6.24469
322000	2804	-38	-0.0135521	-6.25825
323000	2800	-14	-0.005	-6.26325
324000	2789	27	0.00968089	-6.25357
325000	2771	51	0.0184049	-6.23516
326000	2752	74	0.0268895	-6.20827
327000	2722	100	0.0367377	-6.17153
328000	2717	97	0.0357011	-6.13583
329000	2760	84	0.0304348	-6.1054
330000	2770	106	0.0382671	-6.06713
331000	2865	31	0.0108202	-6.05631
332000	2864	32	0.0111732	-6.04514
333000	2851	45	0.0157839	-6.02935
334000	2775	53	0.0190991	-6.01025
335000	2775	35	0.0126126	-5.99764
336000	2795	15	0.00536673	-5.99228
337000	2791	-7	-0.00250806	-5.99478
338000	2788	4	0.00143472	-5.99335
339000	2753	11	0.00399564	-5.98935
340000	2765	-33	-0.0119349	-6.00129
341000	2651	-3	-0.00113165	-6.00242
342000	2661	37	0.0139045	-5.98851
343000	2646	-12	-0.00453515	-5.99305
344000	2665	-115	-0.043152	-6.0362
345000	2773	-129	-0.04652	-6.08272
346000	2752	-148	-0.0537791	-6.1365
347000	2764	-134	-0.0484805	-6.18498
348000	2769	-79	-0.0285302	-6.21351
349000	2738	-54	-0.0197224	-6.23323
350000	2750	-78	-0.0283636	-6.2616
351000	2770	-78	-0.0281588	-6.28976
352000	2765	-55	-0.0198915	-6.30965
353000	2788	-50	-0.017934	-6.32758
354000	2802	-18	-0.00642398	-6.33401
355000	2739	-39	-0.0142388	-6.34825
356000	2779	-3	-0.00107953	-6.34932
357000	2822	8	0.00283487	-6.34649
358000	2773	-27	-0.00973675	-6.35623
359000	2840	2	0.000704225	-6.35552
360000	2801	33	0.0117815	-6.34374
361000	2776	68	0.0244957	-6.31925
362000	2783	35	0.0125764	-6.30667
363000	2790	116	0.0415771	-6.26509
364000	2841	239	0.0841253	-6.18097
365000	2783	277	0.0995329	-6.08143
366000	2768	282	0.101879	-5.97955
367000	2761	353	0.127852	-5.8517
368000	2812	328	0.116643	-5.73506
369000	2786	286	0.102656	-5.6324
370000	2820	274	0.0971631	-5.53524
371000	2824	294	0.104108	-5.43113
372000	2829	311	0.109933	-5.3212
373000	2841	265	0.093277	-5.22792
374000	2770	206	0.0743682	-5.15355
375000	2803	191	0.0681413	-5.08541
376000	2795	177	0.0633274	-5.02209
377000	2798	118	0.042173	-4.97991
378000	2823	105	0.0371945	-4.94272
379000	2830	100	0.0353357	-4.90738
380000	2834	86	0.0303458	-4.87704
381000	2815	59	0.0209591	-4.85608
382000	2777	55	0.0198055	-4.83627
383000	2783	93	0.0334172	-4.80285
384000	2773	95	0.0342589	-4.7686
385000	2743	131	0.0477579	-4.72084
386000	2784	146	0.0524425	-4.6684
387000	2757	113	0.0409866	-4.62741
388000	2708	120	0.0443131	-4.5831
389000	2657	149	0.0560783	-4.52702
390000	2610	162	0.062069	-4.46495
391000	2589	135	0.0521437	-4.4128
392000	2593	127	0.048978	-4.36383
393000	2605	15	0.00575816	-4.35807
394000	2590	-54	-0.0208494	-4.37892
395000	2670	-54	-0.0202247	-4.39914
396000	2676	-38	-0.0142003	-4.41334
397000	2750	-54	-0.0196364	-4.43298
398000	2756	-62	-0.0224964	-4.45548
399000	2767	-103	-0.0372244	-4.4927
400000	2817	-115	-0.0408236	-4.53352
401000	2877	-61	-0.0212026	-4.55473
402000	2902	-60	-0.0206754	-4.5754
403000	2852	44	0.0154278	-4.55997
404000	2889	105	0.0363448	-4.52363
405000	2842	104	0.0365939	-4.48704
406000	2809	131	0.0466358	-4.4404
407000	2773	187	0.067436	-4.37296
408000	2791	251	0.0899319	-4.28303
409000	2793	227	0.0812746	-4.20176
410000	2823	219	0.077577	-4.12418
411000	2815	175	0.062167	-4.06201
412000	2828	208	0.0735502	-3.98846
413000	2868	230	0.0801953	-3.90827
414000	2866	228	0.0795534	-3.82871
415000	2880	210	0.0729167	-3.7558
416000	2861	173	0.0604684	-3.69533
417000	2842	140	0.0492611	-3.64607
418000	2806	108	0.038489	-3.60758
419000	2802	150	0.0535332	-3.55405
420000	2753	187	0.0679259	-3.48612
421000	2748	264	0.0960699	-3.39005
422000	2732	266	0.0973646	-3.29269
423000	2678	162	0.0604929	-3.23219
424000	2630	108	0.0410646	-3.19113
425000	2613	-57	-0.021814	-3.21294
426000	2593	-69	-0.0266101	-3.23955
427000	2593	-41	-0.0158118	-3.25536
428000	2586	0	0	-3.25536
429000	2617	-9	-0.00343905	-3.2588
430000	2630	-48	-0.018251	-3.27705
431000	2594	-112	-0.0431766	-3.32023
432000	2568	-174	-0.067757	-3.38799
433000	2629	-135	-0.0513503	-3.43934
434000	2662	-130	-0.0488355	-3.48817
435000	2635	41	0.0155598	-3.47261
436000	2665	61	0.0228893	-3.44972
437000	2614	32	0.0122418	-3.43748
438000	2618	-28	-0.0106952	-3.44818
439000	2643	-13	-0.00491865	-3.4531
440000	2730	-12	-0.0043956	-3.45749
441000	2854	-10	-0.00350385	-3.461
442000	2973	-45	-0.0151362	-3.47613
443000	2993	-111	-0.0370865	-3.51322
444000	2987	-97	-0.0324741	-3.54569
445000	2986	-112	-0.0375084	-3.5832
446000	2983	-97	-0.0325176	-3.61572
447000	3021	-43	-0.0142337	-3.62995
448000	3032	-2	-0.000659631	-3.63061
449000	3003	-1	-0.000333	-3.63094
450000	2916	22	0.00754458	-3.6234
451000	2864	62	0.021648	-3.60175
452000	2787	161	0.0577682	-3.54398
453000	2746	226	0.0823015	-3.46168
454000	2741	203	0.0740606	-3.38762
455000	2735	219	0.0800731	-3.30755
456000	2754	224	0.0813362	-3.22621
457000	2742	206	0.0751276	-3.15108
458000	2728	200	0.0733138	-3.07777
459000	2686	240	0.0893522	-2.98842
460000	2737	213	0.0778224	-2.9106
461000	2696	158	0.0586053	-2.85199
462000	2659	119	0.0447537	-2.80724
463000	2674	46	0.0172027	-2.79003
464000	2692	54	0.0200594	-2.76998
465000	2726	-2	-0.000733676	-2.77071
466000	2689	-51	-0.0189662	-2.78968
467000	2693	-89	-0.0330486	-2.82272
468000	2753	-85	-0.0308754	-2.8536
469000	2802	-122	-0.0435403	-2.89714
470000	2778	-96	-0.0345572	-2.9317
471000	2754	-68	-0.0246914	-2.95639
472000	2753	-43	-0.0156193	-2.97201
473000	2745	13	0.00473588	-2.96727
474000	2750	10	0.00363636	-2.96363
475000	2790	72	0.0258065	-2.93783
476000	2809	49	0.0174439	-2.92038
477000	2791	65	0.0232891	-2.8971
478000	2733	49	0.017929	-2.87917
479000	2708	50	0.0184638	-2.8607
480000	2679	71	0.0265024	-2.8342
481000	2696	74	0.0274481	-2.80675
482000	2695	47	0.0174397	-2.78931
483000	2675	43	0.0160748	-2.77324
484000	2646	52	0.0196523	-2.75359
485000	2610	8	0.00306513	-2.75052
486000	2604	12	0.00460829	-2.74591
487000	2613	-35	-0.0133946	-2.75931
488000	2620	-36	-0.0137405	-2.77305
489000	2634	-76	-0.0288535	-2.8019
490000	2648	-152	-0.0574018	-2.8593
491000	2679	-207	-0.0772676	-2.93657
492000	2675	-211	-0.0788785	-3.01545
493000	2663	-219	-0.0822381	-3.09769
494000	2659	-257	-0.0966529	-3.19434
495000	2622	-250	-0.0953471	-3.28969
496000	2613	-209	-0.0799847	-3.36967
497000	2629	-137	-0.0521111	-3.42178
498000	2639	-131	-0.04964	-3.47142
499000	2601	-115	-0.0442138	-3.51564
500000	2565	-87	-0.0339181	-3.54955
501000	2533	-33	-0.013028	-3.56258
502000	2601	-71	-0.0272972	-3.58988
503000	2648	-110	-0.0415408	-3.63142
504000	2691	-105	-0.039019	-3.67044
505000	2702	-132	-0.0488527	-3.71929
506000	2707	-203	-0.0749908	-3.79428
507000	2678	-204	-0.0761763	-3.87046
508000	2671	-191	-0.0715088	-3.94197
509000	2655	-193	-0.072693	-4.01466
510000	2633	-173	-0.0657045	-4.08037
511000	2600	-190	-0.0730769	-4.15344
512000	2555	-133	-0.0520548	-4.2055
513000	2598	-104	-0.0400308	-4.24553
514000	2611	-107	-0.0409805	-4.28651
515000	2645	-105	-0.0396975	-4.32621
516000	2653	-39	-0.0147003	-4.34091
517000	2650	-62	-0.0233962	-4.3643
518000	2649	-137	-0.0517176	-4.41602
519000	2742	-78	-0.0284464	-4.44447
520000	2790	-56	-0.0200717	-4.46454
521000	2853	11	0.00385559	-4.46068
522000	2883	7	0.00242803	-4.45825
523000	2819	35	0.0124158	-4.44584
524000	2792	120	0.0429799	-4.40286
525000	2749	153	0.0556566	-4.3472
526000	2759	139	0.0503806	-4.29682
527000	2852	112	0.0392707	-4.25755
528000	2926	144	0.0492139	-4.20834
529000	2889	103	0.0356525	-4.17268
530000	2889	75	0.0259605	-4.14672
531000	2843	37	0.0130144	-4.13371
532000	2838	70	0.0246653	-4.10904
533000	2827	71	0.025115	-4.08393
534000	2815	39	0.0138544	-4.07007
535000	2872	82	0.0285515	-4.04152
536000	2942	106	0.0360299	-4.00549
537000	2885	105	0.0363951	-3.9691
538000	2811	157	0.055852	-3.91325
539000	2787	123	0.0441335	-3.86911
540000	2748	96	0.0349345	-3.83418
541000	2761	71	0.0257153	-3.80846
542000	2747	13	0.00473244	-3.80373
543000	2726	-4	-0.00146735	-3.8052
544000	2726	-56	-0.0205429	-3.82574
545000	2727	-31	-0.0113678	-3.83711
546000	2690	-50	-0.0185874	-3.8557
547000	2691	-7	-0.00260126	-3.8583
548000	2683	-57	-0.0212449	-3.87954
549000	2692	-50	-0.0185736	-3.89812
550000	2696	6	0.00222552	-3.89589
551000	2705	37	0.0136784	-3.88221
552000	2681	63	0.0234987	-3.85871
553000	2758	114	0.0413343	-3.81738
554000	2875	153	0.0532174	-3.76416
555000	2953	13	0.0044023	-3.75976
556000	2931	-31	-0.0105766	-3.77034
557000	2912	-22	-0.00755495	-3.77789
558000	2934	16	0.00545331	-3.77244
559000	2936	6	0.0020436	-3.77039
560000	2917	-7	-0.00239973	-3.77279
561000	2906	-42	-0.0144529	-3.78725
562000	2919	-63	-0.0215827	-3.80883
563000	2920	-78	-0.0267123	-3.83554
564000	2841	-61	-0.0214713	-3.85701
565000	2713	-15	-0.00552893	-3.86254
566000	2716	-6	-0.00220913	-3.86475
567000	2724	-42	-0.0154185	-3.88017
568000	2696	-36	-0.0133531	-3.89352
569000	2681	11	0.00410295	-3.88942
570000	2690	-8	-0.00297398	-3.89239
571000	2673	1	0.000374111	-3.89202
572000	2651	-11	-0.00414938	-3.89617
573000	2563	-15	-0.00585252	-3.90202
574000	2524	-16	-0.00633914	-3.90836
575000	2523	1	0.000396354	-3.90796
576000	2509	31	0.0123555	-3.89561
577000	2540	44	0.0173228	-3.87829
578000	2614	38	0.0145371	-3.86375
579000	2736	10	0.00365497	-3.86009
580000	2836	28	0.00987306	-3.85022
581000	2960	36	0.0121622	-3.83806
582000	2988	20	0.00669344	-3.83136
583000	3073	-63	-0.0205011	-3.85187
584000	3108	-56	-0.018018	-3.86988
585000	3146	-40	-0.0127146	-3.8826
586000	3123	-95	-0.0304195	-3.91302
587000	3072	-92	-0.0299479	-3.94297
588000	3076	-78	-0.0253576	-3.96832
589000	3000	-58	-0.0193333	-3.98766
590000	2940	-34	-0.0115646	-3.99922
591000	2808	-34	-0.0121083	-4.01133
592000	2810	4	0.00142349	-4.00991
593000	2812	90	0.0320057	-3.9779
594000	2780	56	0.0201439	-3.95776
595000	2787	27	0.00968784	-3.94807
596000	2864	170	0.0593575	-3.88871
597000	2925	233	0.0796581	-3.80905
598000	2927	195	0.0666211	-3.74243
599000	2868	202	0.0704324	-3.672
600000	2873	203	0.0706578	-3.60134
601000	2935	203	0.0691652	-3.53218
602000	2955	265	0.0896785	-3.4425
603000	2949	211	0.0715497	-3.37095
604000	2944	222	0.0754076	-3.29554
605000	2894	160	0.0552868	-3.24025
606000	2835	63	0.0222222	-3.21803
607000	2781	21	0.00755124	-3.21048
608000	2738	40	0.0146092	-3.19587
609000	2778	-18	-0.00647948	-3.20235
610000	2772	-48	-0.017316	-3.21967
611000	2751	-81	-0.0294438	-3.24911
612000	2734	-126	-0.0460863	-3.2952
613000	2641	-93	-0.0352139	-3.33041
614000	2627	-125	-0.0475828	-3.37799
615000	2639	-19	-0.0071997	-3.38519
616000	2650	-8	-0.00301887	-3.38821
617000	2660	-34	-0.012782	-3.40099
618000	2655	-5	-0.00188324	-3.40288
619000	2622	60	0.0228833	-3.37999
620000	2602	60	0.0230592	-3.35694
621000	2625	61	0.0232381	-3.3337
622000	2653	61	0.0229928	-3.3107
623000	2712	74	0.0272861	-3.28342
624000	2714	106	0.0390567	-3.24436
625000	2777	119	0.042852	-3.20151
626000	2785	151	0.054219	-3.14729
627000	2821	125	0.0443105	-3.10298
628000	2796	66	0.0236052	-3.07937
629000	2819	5	0.00177368	-3.0776
630000	2855	49	0.0171629	-3.06044
631000	2900	126	0.0434483	-3.01699
632000	2915	143	0.0490566	-2.96793
633000	2918	166	0.0568883	-2.91105
634000	2945	147	0.0499151	-2.86113
635000	2862	76	0.0265549	-2.83458
636000	2858	0	0	-2.83458
637000	2860	-56	-0.0195804	-2.85416
638000	2918	-114	-0.0390679	-2.89322
639000	2891	-85	-0.0294016	-2.92262
640000	2866	-74	-0.02582	-2.94844
641000	2799	-105	-0.0375134	-2.98596
642000	2772	-128	-0.046176	-3.03213
643000	2798	-154	-0.0550393	-3.08717
644000	2812	-114	-0.0405405	-3.12771
645000	2862	-114	-0.0398323	-3.16755
646000	2879	-113	-0.0392497	-3.2068
647000	2838	-24	-0.00845666	-3.21525
648000	2845	43	0.0151142	-3.20014
649000	2890	62	0.0214533	-3.17869
650000	2892	-8	-0.00276625	-3.18145
651000	2886	-28	-0.00970201	-3.19115
652000	2847	-73	-0.025641	-3.21679
653000	2825	-73	-0.0258407	-3.24264
654000	2821	-75	-0.0265863	-3.26922
655000	2803	-33	-0.0117731	-3.28099
656000	2755	27	0.00980036	-3.27119
657000	2764	0	0	-3.27119
658000	2734	40	0.0146306	-3.25656
659000	2742	38	0.0138585	-3.24271
660000	2802	28	0.00999286	-3.23271
661000	2779	-19	-0.00683699	-3.23955
662000	2757	23	0.0083424	-3.23121
663000	2725	35	0.012844	-3.21836
664000	2769	29	0.0104731	-3.20789
665000	2817	53	0.0188143	-3.18908
666000	2889	57	0.01973	-3.16935
667000	2914	122	0.0418668	-3.12748
668000	2923	151	0.0516593	-3.07582
669000	2907	173	0.0595115	-3.01631
670000	2835	213	0.0751323	-2.94118
671000	2845	259	0.0910369	-2.85014
672000	2942	270	0.0917743	-2.75836
673000	2966	292	0.0984491	-2.65992
674000	2908	272	0.0935351	-2.56638
675000	2844	220	0.0773558	-2.48902
676000	2759	211	0.076477	-2.41255
677000	2721	179	0.0657846	-2.34676
678000	2666	118	0.0442611	-2.3025
679000	2654	72	0.0271289	-2.27537
680000	2637	61	0.0231323	-2.25224
681000	2666	106	0.0397599	-2.21248
682000	2629	93	0.0353747	-2.17711
683000	2606	92	0.0353031	-2.1418
684000	2579	117	0.0453664	-2.09644
685000	2567	113	0.0440203	-2.05242
686000	2579	113	0.0438154	-2.0086
687000	2568	90	0.0350467	-1.97355
688000	2569	113	0.043986	-1.92957
689000	2555	107	0.0418787	-1.88769
690000	2554	114	0.0446359	-1.84305
691000	2520	76	0.0301587	-1.81289
692000	2486	90	0.0362027	-1.77669
693000	2481	79	0.031842	-1.74485
694000	2500	40	0.016	-1.72885
695000	2614	66	0.0252487	-1.7036
696000	2642	40	0.01514	-1.68846
697000	2677	73	0.0272693	-1.66119
698000	2733	75	0.0274424	-1.63375
699000	2753	79	0.028696	-1.60505
700000	2795	93	0.0332737	-1.57178
701000	2817	87	0.0308839	-1.5409
702000	2865	75	0.026178	-1.51472
703000	2912	66	0.0226648	-1.49205
704000	2927	87	0.0297233	-1.46233
705000	2825	107	0.0378761	-1.42445
706000	2797	101	0.0361101	-1.38834
707000	2779	45	0.0161929	-1.37215
708000	2740	14	0.00510949	-1.36704
709000	2749	5	0.00181884	-1.36522
710000	2771	-47	-0.0169614	-1.38218
711000	2777	-77	-0.0277278	-1.40991
712000	2722	-100	-0.0367377	-1.44665
713000	2694	-124	-0.0460282	-1.49268
714000	2669	-133	-0.0498314	-1.54251
715000	2654	-190	-0.0715901	-1.6141
716000	2664	-168	-0.0630631	-1.67716
717000	2664	-128	-0.048048	-1.72521
718000	2674	-116	-0.0433807	-1.76859
719000	2628	-92	-0.0350076	-1.8036
720000	2568	-34	-0.0132399	-1.81684
721000	2606	-36	-0.0138143	-1.83065
722000	2639	-39	-0.0147783	-1.84543
723000	2605	-35	-0.0134357	-1.85887
724000	2589	-39	-0.0150637	-1.87393
725000	2599	-19	-0.0073105	-1.88124
726000	2653	-53	-0.0199774	-1.90122
727000	2625	-83	-0.031619	-1.93284
728000	2714	-58	-0.0213707	-1.95421
729000	2769	-31	-0.0111954	-1.9654
730000	2847	-61	-0.0214261	-1.98683
731000	2770	14	0.00505415	-1.98178
732000	2817	-15	-0.00532481	-1.9871
733000	2892	-56	-0.0193638	-2.00646
734000	2912	-16	-0.00549451	-2.01196
735000	2971	11	0.00370246	-2.00826
736000	2981	33	0.0110701	-1.99719
737000	3060	24	0.00784314	-1.98934
738000	2981	-39	-0.0130829	-2.00243
739000	2975	-35	-0.0117647	-2.01419
740000	2908	-22	-0.00756534	-2.02176
741000	2919	-49	-0.0167866	-2.03854
742000	2824	-4	-0.00141643	-2.03996
743000	2815	25	0.00888099	-2.03108
744000	2833	-37	-0.0130604	-2.04414
745000	2803	-21	-0.00749197	-2.05163
746000	2758	10	0.00362582	-2.048
747000	2784	64	0.0229885	-2.02502
748000	2809	105	0.0373799	-1.98764
749000	2818	56	0.0198722	-1.96776
750000	2860	104	0.0363636	-1.9314
751000	2899	133	0.0458779	-1.88552
752000	2998	168	0.0560374	-1.82948
753000	2954	234	0.0792146	-1.75027
754000	3005	265	0.0881864	-1.66208
755000	3001	209	0.0696435	-1.59244
756000	2982	220	0.073776	-1.51866
757000	2917	205	0.0702777	-1.44839
758000	2857	217	0.0759538	-1.37243
759000	2836	272	0.0959097	-1.27652
760000	2854	200	0.0700771	-1.20645
761000	2831	145	0.0512187	-1.15523
762000	2731	95	0.0347858	-1.12044
763000	2727	-1	-0.000366703	-1.12081
764000	2669	-25	-0.0093668	-1.13017
765000	2653	15	0.00565398	-1.12452
766000	2647	-21	-0.00793351	-1.13245
767000	2623	13	0.00495616	-1.1275
768000	2633	53	0.0201291	-1.10737
769000	2607	51	0.0195627	-1.08781
770000	2562	34	0.0132709	-1.07454
771000	2587	47	0.0181678	-1.05637
772000	2623	87	0.0331681	-1.0232
773000	2680	140	0.0522388	-0.970961
774000	2748	172	0.062591	-0.90837
775000	2862	152	0.0531097	-0.85526
776000	2939	175	0.0595441	-0.795716
777000	2994	114	0.0380762	-0.75764
778000	3051	45	0.0147493	-0.742891
779000	3079	49	0.0159143	-0.726976
780000	3120	82	0.0262821	-0.700694
781000	3122	68	0.0217809	-0.678913
782000	3144	58	0.0184478	-0.660466
783000	3094	28	0.00904977	-0.651416
784000	2994	-4	-0.00133601	-0.652752
785000	2902	-12	-0.00413508	-0.656887
786000	2871	-13	-0.00452804	-0.661415
787000	2786	30	0.0107681	-0.650647
788000	2731	83	0.0303918	-0.620255
789000	2702	84	0.0310881	-0.589167
790000	2656	162	0.060994	-0.528173
791000	2632	196	0.0744681	-0.453705
792000	2607	225	0.0863061	-0.367399
793000	2595	273	0.105202	-0.262197
794000	2669	315	0.118022	-0.144175
795000	2697	285	0.105673	-0.0385017
796000	2659	229	0.0861226	0.0476209
797000	2687	203	0.0755489	0.12317
798000	2695	177	0.0656772	0.188847
799000	2687	157	0.0584295	0.247277
800000	2831	21	0.00741787	0.254694
801000	2876	-34	-0.011822	0.242872
802000	2942	-82	-0.0278722	0.215
803000	3005	-109	-0.0362729	0.178727
804000	2976	-150	-0.0504032	0.128324
805000	2956	-136	-0.0460081	0.082316
806000	2997	-89	-0.0296964	0.0526196
807000	3009	-121	-0.0402127	0.0124069
808000	3010	-134	-0.0445183	-0.0321114
809000	3105	-183	-0.0589372	-0.0910486
810000	3031	-85	-0.0280435	-0.119092
811000	2980	-20	-0.00671141	-0.125804
812000	2880	-6	-0.00208333	-0.127887
813000	2851	-11	-0.0038583	-0.131745
814000	2868	18	0.00627615	-0.125469
815000	2844	8	0.00281294	-0.122656
816000	2786	2	0.000717875	-0.121938
817000	2769	47	0.0169736	-0.104965
818000	2838	16	0.00563777	-0.0993268
819000	2758	58	0.0210297	-0.0782971
820000	2720	28	0.0102941	-0.068003
821000	2717	17	0.0062569	-0.0617461
822000	2767	31	0.0112035	-0.0505426
823000	2761	35	0.0126766	-0.037866
824000	2744	18	0.00655977	-0.0313063
825000	2762	-16	-0.0057929	-0.0370992
826000	2775	-23	-0.00828829	-0.0453875
827000	2823	-53	-0.0187744	-0.0641619
828000	2770	10	0.00361011	-0.0605517
829000	2773	11	0.00396682	-0.0565849
830000	2776	66	0.0237752	-0.0328097
831000	2823	93	0.0329437	0.000133979
832000	2843	153	0.0538164	0.0539504
833000	2882	166	0.0575989	0.111549
834000	2886	184	0.0637561	0.175305
835000	2873	257	0.0894535	0.264759
836000	2863	253	0.0883688	0.353128
837000	2867	313	0.109173	0.462301
838000	2880	322	0.111806	0.574107
839000	2932	302	0.103001	0.677108
840000	2913	283	0.0971507	0.774258
841000	2881	275	0.095453	0.869711
842000	2997	283	0.0944278	0.964139
843000	2991	287	0.0959545	1.06009
844000	3000	362	0.120667	1.18076
845000	3070	322	0.104886	1.28565
846000	3181	267	0.0839359	1.36958
847000	3229	259	0.0802106	1.44979
848000	3183	199	0.0625196	1.51231
849000	3126	196	0.0626999	1.57501
850000	3104	172	0.0554124	1.63043
851000	3120	146	0.0467949	1.67722
852000	2953	71	0.0240433	1.70126
853000	2929	77	0.0262888	1.72755
854000	2892	26	0.00899032	1.73654
855000	2817	41	0.0145545	1.7511
856000	2768	138	0.0498555	1.80095
857000	2757	95	0.0344577	1.83541
858000	2841	105	0.0369588	1.87237
859000	2862	126	0.0440252	1.91639
860000	2862	120	0.0419287	1.95832
861000	2925	89	0.0304274	1.98875
862000	3028	80	0.0264201	2.01517
863000	3002	50	0.0166556	2.03183
864000	3004	68	0.0226365	2.05446
865000	3036	44	0.0144928	2.06896
866000	2976	34	0.0114247	2.08038
867000	2919	65	0.0222679	2.10265
868000	2833	93	0.0328274	2.13548
869000	2862	106	0.037037	2.17251
870000	2854	86	0.0301331	2.20265
871000	2747	75	0.0273025	2.22995
872000	2759	11	0.00398695	2.23393
873000	2816	-70	-0.024858	2.20908
874000	2894	-398	-0.137526	2.07155
875000	2937	-587	-0.199864	1.87169
876000	3017	-655	-0.217103	1.65458
877000	3104	-748	-0.240979	1.4136
878000	3253	-929	-0.285583	1.12802
879000	3335	-1249	-0.374513	0.753509
880000	3451	-1475	-0.427412	0.326097
881000	3571	-1663	-0.465696	-0.139599
882000	3480	-1646	-0.472989	-0.612588
883000	3392	-1566	-0.461675	-1.07426
884000	3330	-1316	-0.395195	-1.46946
885000	3257	-1105	-0.339269	-1.80873
886000	3172	-1084	-0.34174	-2.15047
887000	3055	-1035	-0.338789	-2.48926
888000	2896	-902	-0.311464	-2.80072
889000	2801	-627	-0.223849	-3.02457
890000	2742	-408	-0.148796	-3.17337
891000	2620	-210	-0.0801527	-3.25352
892000	2598	-162	-0.0623557	-3.31587
893000	2653	-137	-0.0516397	-3.36751
894000	2619	-119	-0.0454372	-3.41295
895000	2585	-149	-0.0576402	-3.47059
896000	2587	-147	-0.0568226	-3.52741
897000	2574	-130	-0.0505051	-3.57792
898000	2603	-123	-0.0472532	-3.62517
899000	2559	-137	-0.0535365	-3.67871
900000	2554	-108	-0.0422866	-3.72099
901000	2835	-51	-0.0179894	-3.73898
902000	2909	-15	-0.00515641	-3.74414
903000	2920	-60	-0.0205479	-3.76469
904000	3010	-20	-0.00664452	-3.77133
905000	3069	1	0.000325839	-3.77101
906000	3131	9	0.00287448	-3.76813
907000	3159	53	0.0167775	-3.75136
908000	3214	44	0.0136901	-3.73767
909000	3238	122	0.0376776	-3.69999
910000	3243	113	0.0348443	-3.66514
911000	2970	38	0.0127946	-3.65235
912000	2892	-22	-0.00760719	-3.65996
913000	2878	14	0.00486449	-3.65509
914000	2848	38	0.0133427	-3.64175
915000	2822	92	0.032601	-3.60915
916000	2808	114	0.0405983	-3.56855
917000	2784	80	0.0287356	-3.53981
918000	2734	118	0.0431602	-3.49665
919000	2711	61	0.0225009	-3.47415
920000	2659	59	0.0221888	-3.45196
921000	2670	88	0.0329588	-3.419
922000	2883	139	0.0482137	-3.37079
923000	2853	125	0.0438135	-3.32698
924000	2821	101	0.0358029	-3.29117
925000	2834	80	0.0282287	-3.26295
926000	2832	82	0.0289548	-3.23399
927000	2929	49	0.0167293	-3.21726
928000	2913	73	0.0250601	-3.1922
929000	2951	75	0.0254151	-3.16679
930000	2981	73	0.0244884	-3.1423
931000	2952	94	0.0318428	-3.11046
932000	2737	61	0.0222872	-3.08817
933000	2720	32	0.0117647	-3.0764
934000	2698	-22	-0.00815419	-3.08456
935000	2676	-48	-0.0179372	-3.1025
936000	2645	-99	-0.0374291	-3.13992
937000	2574	-40	-0.01554	-3.15546
938000	2653	-19	-0.0071617	-3.16263
939000	2645	-51	-0.0192817	-3.18191
940000	2643	-35	-0.0132425	-3.19515
941000	2687	-61	-0.0227019	-3.21785
942000	2781	-149	-0.0535778	-3.27143
943000	2837	-163	-0.0574551	-3.32888
944000	2923	-157	-0.0537119	-3.3826
945000	2996	-140	-0.046729	-3.42933
946000	3004	-116	-0.0386152	-3.46794
947000	3065	-103	-0.0336052	-3.50155
948000	3046	-178	-0.0584373	-3.55998
949000	3074	-142	-0.0461939	-3.60618
950000	3046	-192	-0.0630335	-3.66921
951000	3034	-156	-0.0514173	-3.72063
952000	2950	-46	-0.0155932	-3.73622
953000	2912	-18	-0.00618132	-3.7424
954000	2864	-18	-0.00628492	-3.74869
955000	2793	-25	-0.00895095	-3.75764
956000	2788	-6	-0.00215208	-3.75979
957000	2691	-19	-0.00706057	-3.76685
958000	2684	6	0.00223547	-3.76462
959000	2654	10	0.0037679	-3.76085
960000	2699	33	0.0122268	-3.74862
961000	2672	30	0.0112275	-3.73739
962000	2656	48	0.0180723	-3.71932
963000	2682	88	0.0328113	-3.68651
964000	2678	128	0.0477969	-3.63871
965000	2665	135	0.0506567	-3.58806
966000	2634	134	0.0508732	-3.53718
967000	2669	67	0.025103	-3.51208
968000	2605	55	0.0211132	-3.49097
969000	2578	72	0.0279286	-3.46304
970000	2531	105	0.0414856	-3.42155
971000	2552	60	0.023511	-3.39804
972000	2573	23	0.00893898	-3.3891
973000	2588	-48	-0.0185471	-3.40765
974000	2576	-46	-0.0178571	-3.42551
975000	2619	-67	-0.0255823	-3.45109
976000	2629	-59	-0.022442	-3.47353
977000	2654	-12	-0.00452148	-3.47805
978000	2674	28	0.0104712	-3.46758
979000	2686	28	0.0104244	-3.45716
980000	2678	4	0.00149365	-3.45566
981000	2677	9	0.00336197	-3.4523
982000	2681	-7	-0.00261097	-3.45491
983000	2684	58	0.0216095	-3.4333
984000	2677	21	0.0078446	-3.42546
985000	2658	34	0.0127916	-3.41267
986000	2677	13	0.00485618	-3.40781
987000	2663	21	0.00788584	-3.39992
988000	2685	19	0.00707635	-3.39285
989000	2688	28	0.0104167	-3.38243
990000	2710	54	0.0199262	-3.36251
991000	2681	39	0.0145468	-3.34796
992000	2641	21	0.00795153	-3.34001
993000	2594	22	0.00848111	-3.33153
994000	2593	-3	-0.00115696	-3.33268
995000	2555	-33	-0.0129159	-3.3456
996000	2523	-33	-0.0130797	-3.35868
997000	2465	-79	-0.0320487	-3.39073
998000	2418	-114	-0.0471464	-3.43787
999000	2388	-152	-0.0636516	-3.50153
1000000	2363	-175	-0.0740584	-3.57558
1001000	2382	-160	-0.0671704	-3.64275
1002000	2391	-145	-0.0606441	-3.7034
1003000	2466	-194	-0.0786699	-3.78207
1004000	2489	-135	-0.0542387	-3.83631
1005000	2543	-33	-0.0129768	-3.84928
1006000	2590	-20	-0.00772201	-3.85701
1007000	2662	18	0.00676183	-3.85024
1008000	2654	-14	-0.00527506	-3.85552
1009000	2670	-52	-0.0194757	-3.87499
1010000	2717	-49	-0.0180346	-3.89303
1011000	2762	0	0	-3.89303
1012000	2801	63	0.022492	-3.87054
1013000	2771	155	0.0559365	-3.8146
1014000	2781	157	0.0564545	-3.75815
1015000	2804	72	0.0256776	-3.73247
1016000	2780	30	0.0107914	-3.72168
1017000	2760	36	0.0130435	-3.70863
1018000	2780	68	0.0244604	-3.68417
1019000	2794	164	0.0586972	-3.62548
1020000	2750	140	0.0509091	-3.57457
1021000	2725	109	0.04	-3.53457
1022000	2731	113	0.0413768	-3.49319
1023000	2717	81	0.0298123	-3.46338
1024000	2689	71	0.0264039	-3.43697
1025000	2659	141	0.0530275	-3.38395
1026000	2692	188	0.0698366	-3.31411
1027000	2688	214	0.0796131	-3.2345
1028000	2703	215	0.0795413	-3.15496
1029000	2705	183	0.0676525	-3.0873
1030000	2707	199	0.0735131	-3.01379
1031000	2734	200	0.0731529	-2.94064
1032000	2773	157	0.0566174	-2.88402
1033000	2801	123	0.0439129	-2.84011
1034000	2856	120	0.0420168	-2.79809
1035000	2843	65	0.0228632	-2.77523
1036000	2814	104	0.0369581	-2.73827
1037000	2820	30	0.0106383	-2.72763
1038000	2844	44	0.0154712	-2.71216
1039000	2839	21	0.00739697	-2.70476
1040000	2877	9	0.00312826	-2.70163
1041000	2822	-2	-0.000708717	-2.70234
1042000	2786	-26	-0.00933238	-2.71168
1043000	2778	16	0.00575954	-2.70592
1044000	2752	16	0.00581395	-2.7001
1045000	2822	20	0.00708717	-2.69301
1046000	2844	-36	-0.0126582	-2.70567
1047000	2839	13	0.00457908	-2.70109
1048000	2864	34	0.0118715	-2.68922
1049000	2931	31	0.0105766	-2.67865
1050000	2972	94	0.0316285	-2.64702
1051000	3002	88	0.0293138	-2.6177
1052000	2989	101	0.0337906	-2.58391
1053000	2955	119	0.0402707	-2.54364
1054000	2935	127	0.0432709	-2.50037
1055000	2882	142	0.0492713	-2.4511
1056000	2898	182	0.0628019	-2.3883
1057000	2963	175	0.0590618	-2.32924
1058000	2970	170	0.0572391	-2.272
1059000	2967	167	0.0562858	-2.21571
1060000	2960	194	0.0655405	-2.15017
1061000	2991	245	0.0819124	-2.06826
1062000	3014	268	0.0889184	-1.97934
1063000	3048	236	0.0774278	-1.90191
1064000	3085	279	0.0904376	-1.81147
1065000	3088	288	0.0932642	-1.71821
1066000	3103	269	0.0866903	-1.63152
1067000	3043	231	0.0759119	-1.55561
1068000	3003	251	0.0835831	-1.47202
1069000	2943	297	0.100917	-1.37111
1070000	2959	247	0.0834741	-1.28763
1071000	2990	212	0.070903	-1.21673
1072000	3048	222	0.0728346	-1.1439
1073000	3105	217	0.0698873	-1.07401
1074000	3164	202	0.0638432	-1.01017
1075000	3204	212	0.0661673	-0.943998
1076000	3193	199	0.0623238	-0.881674
1077000	3257	223	0.0684679	-0.813207
1078000	3260	184	0.0564417	-0.756765
1079000	3241	179	0.0552299	-0.701535
1080000	3242	160	0.0493523	-0.652183
1081000	3244	162	0.0499383	-0.602244
1082000	3223	171	0.0530562	-0.549188
1083000	3235	177	0.0547141	-0.494474
1084000	3206	182	0.0567686	-0.437705
1085000	3220	144	0.0447205	-0.392985
1086000	3285	131	0.0398782	-0.353107
1087000	3182	112	0.035198	-0.317909
1088000	3166	168	0.0530638	-0.264845
1089000	3182	200	0.0628536	-0.201991
1090000	3076	222	0.0721717	-0.12982
1091000	3011	257	0.0853537	-0.044466
1092000	2962	268	0.0904794	0.0460134
1093000	2838	238	0.0838619	0.129875
1094000	2786	258	0.0926059	0.222481
1095000	2730	332	0.121612	0.344093
1096000	2611	365	0.139793	0.483886
1097000	2618	422	0.161192	0.645078
1098000	2593	373	0.143849	0.788927
1099000	2590	350	0.135135	0.924062
1100000	2632	372	0.141337	1.0654
1101000	2691	417	0.154961	1.22036
1102000	2703	433	0.160192	1.38055
1103000	2743	509	0.185563	1.56612
1104000	2703	485	0.17943	1.74555
1105000	2688	446	0.165923	1.91147
1106000	2702	406	0.150259	2.06173
1107000	2735	395	0.144424	2.20615
1108000	2785	371	0.133214	2.33937
1109000	2849	353	0.123903	2.46327
1110000	2855	345	0.120841	2.58411
1111000	2778	284	0.102232	2.68634
1112000	2740	234	0.0854015	2.77174
1113000	2745	181	0.0659381	2.83768
1114000	2858	132	0.0461861	2.88387
1115000	2849	127	0.044577	2.92844
1116000	2869	145	0.0505403	2.97898
1117000	2913	71	0.0243735	3.00336
1118000	2929	17	0.00580403	3.00916
1119000	2918	-72	-0.0246744	2.98449
1120000	2859	-65	-0.0227352	2.96175
1121000	2868	-32	-0.0111576	2.95059
1122000	2884	-10	-0.00346741	2.94713
1123000	2843	-21	-0.00738656	2.93974
1124000	2719	3	0.00110335	2.94084
1125000	2785	13	0.00466786	2.94551
1126000	2773	53	0.0191129	2.96462
1127000	2747	183	0.0666181	3.03124
1128000	2672	256	0.0958084	3.12705
1129000	2648	328	0.123867	3.25092
1130000	2786	298	0.106963	3.35788
1131000	2799	241	0.0861022	3.44398
1132000	2774	194	0.0699351	3.51392
1133000	2812	280	0.0995733	3.61349
1134000	2893	329	0.113723	3.72721
1135000	2847	371	0.130313	3.85753
1136000	2799	323	0.115398	3.97293
1137000	2751	247	0.0897855	4.06271
1138000	2781	269	0.0967278	4.15944
1139000	2748	284	0.103348	4.26279
1140000	2636	324	0.122914	4.3857
1141000	2647	267	0.100869	4.48657
1142000	2652	286	0.107843	4.59441
1143000	2609	205	0.0785742	4.67299
1144000	2570	152	0.059144	4.73213
1145000	2556	78	0.0305164	4.76265
1146000	2579	65	0.0252036	4.78785
1147000	2563	69	0.0269216	4.81477
1148000	2543	25	0.00983091	4.8246
1149000	2504	6	0.00239617	4.827
1150000	2497	-15	-0.00600721	4.82099
1151000	2475	67	0.0270707	4.84806
1152000	2519	61	0.024216	4.87228
1153000	2617	65	0.0248376	4.89712
1154000	2696	4	0.00148368	4.8986
1155000	2740	24	0.00875912	4.90736
1156000	2832	90	0.0317797	4.93914
1157000	2913	99	0.0339856	4.97313
1158000	2959	153	0.0517067	5.02483
1159000	2985	135	0.0452261	5.07006
1160000	2976	114	0.0383065	5.10836
1161000	2967	95	0.0320189	5.14038
1162000	2939	143	0.048656	5.18904
1163000	2908	190	0.065337	5.25438
1164000	2777	245	0.0882247	5.3426
1165000	2715	267	0.0983425	5.44094
1166000	2627	257	0.0978302	5.53877
1167000	2594	282	0.108712	5.64749
1168000	2565	243	0.0947368	5.74222
1169000	2663	245	0.0920015	5.83422
1170000	2719	235	0.0864288	5.92065
1171000	2728	242	0.0887097	6.00936
1172000	2721	161	0.0591694	6.06853
1173000	2664	106	0.0397898	6.10832
1174000	2719	141	0.0518573	6.16018
1175000	2818	218	0.0773598	6.23754
1176000	2844	262	0.0921238	6.32966

## Sheet: AT skew
position	a_plus_t	a_minus_t	at_skew	cumlative_at_skew
5000	7246	-790	-0.109026	-0.109026
6000	7325	-971	-0.13256	-0.241586
7000	7343	-1143	-0.155658	-0.397244
8000	7329	-1089	-0.148588	-0.545832
9000	7315	-1025	-0.140123	-0.685955
10000	7325	-773	-0.105529	-0.791484
11000	7304	-606	-0.0829682	-0.874452
12000	7333	-435	-0.0593209	-0.933773
13000	7322	-106	-0.0144769	-0.94825
14000	7320	70	0.00956284	-0.938687
15000	7312	216	0.0295405	-0.909147
16000	7282	140	0.0192255	-0.889921
17000	7298	166	0.022746	-0.867175
18000	7352	160	0.0217628	-0.845412
19000	7372	132	0.0179056	-0.827507
20000	7290	-102	-0.0139918	-0.841499
21000	7317	-221	-0.0302036	-0.871702
22000	7355	-317	-0.0430999	-0.914802
23000	7409	-483	-0.065191	-0.979993
24000	7434	-566	-0.0761367	-1.05613
25000	7467	-621	-0.0831659	-1.1393
26000	7458	-450	-0.0603379	-1.19963
27000	7442	-404	-0.0542865	-1.25392
28000	7357	-495	-0.0672829	-1.3212
29000	7338	-560	-0.0763151	-1.39752
30000	7397	-529	-0.0715155	-1.46903
31000	7351	-539	-0.0733234	-1.54236
32000	7318	-564	-0.0770702	-1.61943
33000	7254	-576	-0.0794045	-1.69883
34000	7255	-591	-0.0814611	-1.78029
35000	7260	-658	-0.0906336	-1.87093
36000	7267	-827	-0.113802	-1.98473
37000	7278	-892	-0.122561	-2.10729
38000	7351	-879	-0.119576	-2.22687
39000	7370	-788	-0.10692	-2.33379
40000	7413	-773	-0.104276	-2.43806
41000	7438	-768	-0.103254	-2.54132
42000	7438	-730	-0.0981447	-2.63946
43000	7438	-836	-0.112396	-2.75186
44000	7480	-822	-0.109893	-2.86175
45000	7466	-746	-0.0999196	-2.96167
46000	7402	-574	-0.0775466	-3.03922
47000	7441	-533	-0.0716302	-3.11085
48000	7355	-699	-0.0950374	-3.20588
49000	7320	-814	-0.111202	-3.31708
50000	7296	-816	-0.111842	-3.42893
51000	7314	-722	-0.0987148	-3.52764
52000	7306	-644	-0.0881467	-3.61579
53000	7243	-535	-0.0738644	-3.68965
54000	7157	-483	-0.0674864	-3.75714
55000	7115	-537	-0.0754743	-3.83261
56000	7171	-539	-0.0751639	-3.90778
57000	7083	-513	-0.0724269	-3.9802
58000	7137	-345	-0.0483396	-4.02854
59000	7172	-362	-0.0504741	-4.07902
60000	7186	-378	-0.0526023	-4.13162
61000	7140	-424	-0.0593838	-4.191
62000	7124	-498	-0.0699045	-4.26091
63000	7240	-424	-0.0585635	-4.31947
64000	7243	-413	-0.0570206	-4.37649
65000	7237	-317	-0.0438027	-4.4203
66000	7248	-280	-0.0386313	-4.45893
67000	7318	-192	-0.0262367	-4.48516
68000	7319	-177	-0.0241836	-4.50935
69000	7287	37	0.00507754	-4.50427
70000	7277	65	0.00893225	-4.49534
71000	7232	134	0.0185288	-4.47681
72000	7240	158	0.0218232	-4.45499
73000	7197	115	0.0159789	-4.43901
74000	7220	82	0.0113573	-4.42765
75000	7195	37	0.00514246	-4.42251
76000	7220	-80	-0.0110803	-4.43359
77000	7218	-144	-0.0199501	-4.45354
78000	7250	-244	-0.0336552	-4.48719
79000	7312	-358	-0.0489606	-4.53615
80000	7315	-285	-0.038961	-4.57511
81000	7386	-280	-0.0379096	-4.61302
82000	7355	-189	-0.0256968	-4.63872
83000	7210	-302	-0.0418863	-4.68061
84000	7069	-437	-0.0618192	-4.74243
85000	7110	-428	-0.0601969	-4.80262
86000	7093	-317	-0.0446919	-4.84731
87000	7065	-273	-0.0386412	-4.88596
88000	7066	-266	-0.0376451	-4.9236
89000	7081	-337	-0.0475921	-4.97119
90000	7109	-415	-0.0583767	-5.02957
91000	7122	-494	-0.0693625	-5.09893
92000	7153	-641	-0.0896127	-5.18854
93000	7269	-577	-0.0793782	-5.26792
94000	7381	-461	-0.0624577	-5.33038
95000	7360	-530	-0.0720109	-5.40239
96000	7322	-498	-0.0680142	-5.47041
97000	7186	-556	-0.0773727	-5.54778
98000	7162	-480	-0.0670204	-5.6148
99000	7114	-488	-0.0685971	-5.6834
100000	7088	-500	-0.0705418	-5.75394
101000	7086	-544	-0.0767711	-5.83071
102000	7108	-492	-0.0692178	-5.89993
103000	7119	-517	-0.0726226	-5.97255
104000	7159	-515	-0.0719374	-6.04449
105000	7178	-496	-0.0691	-6.11359
106000	7197	-533	-0.0740586	-6.18765
107000	7328	-524	-0.0715066	-6.25915
108000	7348	-616	-0.0838323	-6.34298
109000	7336	-584	-0.0796074	-6.42259
110000	7333	-617	-0.0841402	-6.50673
111000	7299	-605	-0.0828881	-6.58962
112000	7269	-653	-0.0898335	-6.67945
113000	7255	-645	-0.0889042	-6.76836
114000	7225	-547	-0.0757093	-6.84407
115000	7230	-438	-0.0605809	-6.90465
116000	7234	-408	-0.0564003	-6.96105
117000	7232	-326	-0.0450774	-7.00613
118000	7200	-222	-0.0308333	-7.03696
119000	7216	-182	-0.0252217	-7.06218
120000	7219	-127	-0.0175925	-7.07977
121000	7216	-62	-0.00859202	-7.08836
122000	7196	24	0.00333519	-7.08503
123000	7218	82	0.0113605	-7.07367
124000	7218	60	0.00831255	-7.06536
125000	7250	-100	-0.0137931	-7.07915
126000	7242	-130	-0.0179508	-7.0971
127000	7199	-73	-0.0101403	-7.10724
128000	7215	-61	-0.00845461	-7.1157
129000	7190	-46	-0.00639777	-7.12209
130000	7180	-52	-0.00724234	-7.12934
131000	7218	-56	-0.00775838	-7.13709
132000	7291	-133	-0.0182417	-7.15534
133000	7331	-161	-0.0219615	-7.1773
134000	7360	-208	-0.0282609	-7.20556
135000	7304	-162	-0.0221796	-7.22774
136000	7286	-182	-0.0249794	-7.25272
137000	7376	-340	-0.0460954	-7.29881
138000	7260	-360	-0.0495868	-7.3484
139000	7260	-422	-0.0581267	-7.40653
140000	7218	-442	-0.0612358	-7.46776
141000	7179	-471	-0.065608	-7.53337
142000	7120	-508	-0.0713483	-7.60472
143000	7008	-534	-0.0761986	-7.68092
144000	6929	-549	-0.0792322	-7.76015
145000	6915	-525	-0.0759219	-7.83607
146000	6927	-493	-0.0711708	-7.90724
147000	6876	-398	-0.0578825	-7.96512
148000	7015	-415	-0.0591589	-8.02428
149000	7059	-383	-0.054257	-8.07854
150000	7098	-388	-0.0546633	-8.1332
151000	7071	-393	-0.0555791	-8.18878
152000	7064	-286	-0.040487	-8.22927
153000	7136	-164	-0.0229821	-8.25225
154000	7208	-134	-0.0185905	-8.27084
155000	7191	1	0.000139063	-8.2707
156000	7084	24	0.00338792	-8.26732
157000	7099	-27	-0.00380335	-8.27112
158000	7103	-17	-0.00239335	-8.27351
159000	7040	36	0.00511364	-8.2684
160000	7041	119	0.016901	-8.2515
161000	7042	166	0.0235728	-8.22792
162000	6989	157	0.0224639	-8.20546
163000	6962	68	0.00976731	-8.19569
164000	6939	69	0.0099438	-8.18575
165000	6999	-43	-0.00614373	-8.19189
166000	7120	-146	-0.0205056	-8.2124
167000	7115	-205	-0.0288124	-8.24121
168000	7072	-348	-0.0492081	-8.29042
169000	7108	-382	-0.0537423	-8.34416
170000	7089	-459	-0.0647482	-8.40891
171000	7125	-489	-0.0686316	-8.47754
172000	7216	-458	-0.0634701	-8.54101
173000	7249	-479	-0.0660781	-8.60709
174000	7260	-484	-0.0666667	-8.67376
175000	7283	-509	-0.0698888	-8.74364
176000	7296	-454	-0.0622259	-8.80587
177000	7314	-400	-0.0546896	-8.86056
178000	7324	-290	-0.0395958	-8.90016
179000	7358	-312	-0.0424028	-8.94256
180000	7283	-275	-0.0377592	-8.98032
181000	7310	-206	-0.0281806	-9.0085
182000	7275	-259	-0.0356014	-9.0441
183000	7252	-250	-0.0344732	-9.07857
184000	7287	-215	-0.0295046	-9.10808
185000	7282	-110	-0.0151057	-9.12318
186000	7245	-21	-0.00289855	-9.12608
187000	7186	-150	-0.0208739	-9.14696
188000	7203	-127	-0.0176315	-9.16459
189000	7182	-64	-0.00891117	-9.1735
190000	7236	-18	-0.00248756	-9.17599
191000	7222	36	0.00498477	-9.171
192000	7255	161	0.0221916	-9.14881
193000	7301	231	0.0316395	-9.11717
194000	7279	203	0.0278884	-9.08928
195000	7251	157	0.0216522	-9.06763
196000	7245	75	0.010352	-9.05728
197000	7289	141	0.0193442	-9.03793
198000	7291	99	0.0135784	-9.02436
199000	7290	-24	-0.00329218	-9.02765
200000	7384	-130	-0.0176056	-9.04525
201000	7356	-234	-0.0318108	-9.07706
202000	7354	-352	-0.0478651	-9.12493
203000	7333	-397	-0.0541388	-9.17907
204000	7356	-426	-0.0579119	-9.23698
205000	7371	-485	-0.0657984	-9.30278
206000	7423	-547	-0.0736899	-9.37647
207000	7428	-508	-0.0683899	-9.44486
208000	7439	-497	-0.0668101	-9.51167
209000	7442	-466	-0.0626176	-9.57429
210000	7432	-408	-0.0548977	-9.62918
211000	7492	-394	-0.0525894	-9.68177
212000	7504	-364	-0.0485075	-9.73028
213000	7533	-401	-0.0532324	-9.78351
214000	7551	-383	-0.0507218	-9.83423
215000	7592	-348	-0.0458377	-9.88007
216000	7594	-312	-0.0410851	-9.92116
217000	7601	-321	-0.0422313	-9.96339
218000	7597	-307	-0.0404107	-10.0038
219000	7631	-265	-0.0347268	-10.0385
220000	7617	-293	-0.0384666	-10.077
221000	7545	-213	-0.0282306	-10.1052
222000	7539	-107	-0.0141929	-10.1194
223000	7497	9	0.00120048	-10.1182
224000	7415	39	0.00525961	-10.113
225000	7402	14	0.00189138	-10.1111
226000	7401	37	0.00499932	-10.1061
227000	7278	74	0.0101676	-10.0959
228000	7264	74	0.0101872	-10.0857
229000	7201	77	0.010693	-10.075
230000	7129	99	0.0138869	-10.0611
231000	7155	101	0.014116	-10.047
232000	7147	35	0.00489716	-10.0421
233000	7096	138	0.0194476	-10.0227
234000	7052	380	0.0538854	-9.96878
235000	6910	728	0.105355	-9.86343
236000	6768	924	0.136525	-9.7269
237000	6753	927	0.137272	-9.58963
238000	6728	964	0.143282	-9.44635
239000	6755	905	0.133975	-9.31238
240000	6755	723	0.107032	-9.20534
241000	6731	485	0.0720547	-9.13329
242000	6737	445	0.0660531	-9.06724
243000	6824	270	0.0395662	-9.02767
244000	6943	-77	-0.0110903	-9.03876
245000	7027	-377	-0.0536502	-9.09241
246000	7112	-616	-0.0866142	-9.17902
247000	7187	-689	-0.0958675	-9.27489
248000	7194	-792	-0.110092	-9.38498
249000	7137	-807	-0.113073	-9.49806
250000	7207	-697	-0.0967115	-9.59477
251000	7167	-435	-0.0606949	-9.65546
252000	7193	-397	-0.0551925	-9.71066
253000	7219	-339	-0.0469594	-9.75761
254000	7217	-181	-0.0250797	-9.78269
255000	7263	-175	-0.0240947	-9.80679
256000	7301	-127	-0.0173949	-9.82418
257000	7378	-48	-0.00650583	-9.83069
258000	7390	54	0.00730717	-9.82338
259000	7444	158	0.0212251	-9.80216
260000	7436	204	0.0274341	-9.77472
261000	7513	147	0.0195661	-9.75516
262000	7504	196	0.0261194	-9.72904
263000	7450	150	0.0201342	-9.7089
264000	7414	10	0.0013488	-9.70756
265000	7357	-73	-0.00992252	-9.71748
266000	7344	-144	-0.0196078	-9.73709
267000	7314	-210	-0.0287121	-9.7658
268000	7318	-228	-0.0311561	-9.79695
269000	7350	-226	-0.0307483	-9.8277
270000	7315	-193	-0.0263841	-9.85409
271000	7340	-270	-0.0367847	-9.89087
272000	7335	-389	-0.0530334	-9.9439
273000	7318	-420	-0.0573927	-10.0013
274000	7340	-364	-0.0495913	-10.0509
275000	7393	-295	-0.0399026	-10.0908
276000	7377	-229	-0.0310424	-10.1218
277000	7320	-118	-0.0161202	-10.138
278000	7287	-105	-0.0144092	-10.1524
279000	7201	-111	-0.0154145	-10.1678
280000	7259	-69	-0.00950544	-10.1773
281000	7275	-45	-0.00618557	-10.1835
282000	7292	-18	-0.00246846	-10.1859
283000	7318	2	0.000273299	-10.1857
284000	7331	11	0.00150048	-10.1842
285000	7320	-50	-0.0068306	-10.191
286000	7351	-129	-0.0175486	-10.2085
287000	7378	-94	-0.0127406	-10.2213
288000	7286	-76	-0.010431	-10.2317
289000	7203	109	0.0151326	-10.2166
290000	7037	281	0.0399318	-10.1766
291000	6910	316	0.0457308	-10.1309
292000	6771	509	0.0751735	-10.0557
293000	6651	597	0.0897609	-9.96598
294000	6541	787	0.120318	-9.84567
295000	6404	1056	0.164897	-9.68077
296000	6303	1093	0.173409	-9.50736
297000	6313	939	0.148741	-9.35862
298000	6378	810	0.126999	-9.23162
299000	6469	473	0.0731179	-9.1585
300000	6516	174	0.0267035	-9.1318
301000	6580	22	0.00334347	-9.12846
302000	6604	-244	-0.0369473	-9.1654
303000	6684	-436	-0.0652304	-9.23063
304000	6721	-695	-0.103407	-9.33404
305000	6804	-964	-0.141681	-9.47572
306000	6908	-1072	-0.155182	-9.6309
307000	6918	-964	-0.139347	-9.77025
308000	6962	-956	-0.137317	-9.90757
309000	6978	-960	-0.137575	-10.0451
310000	7042	-892	-0.126669	-10.1718
311000	7026	-806	-0.114717	-10.2865
312000	7109	-825	-0.11605	-10.4026
313000	7151	-747	-0.104461	-10.507
314000	7124	-566	-0.0794497	-10.5865
315000	7173	-441	-0.0614806	-10.648
316000	7166	-458	-0.0639129	-10.7119
317000	7155	-565	-0.0789658	-10.7908
318000	7145	-545	-0.0762771	-10.8671
319000	7153	-349	-0.0487907	-10.9159
320000	7181	-363	-0.0505501	-10.9665
321000	7194	-318	-0.0442035	-11.0107
322000	7196	-236	-0.032796	-11.0435
323000	7200	-134	-0.0186111	-11.0621
324000	7211	-185	-0.0256552	-11.0877
325000	7229	-231	-0.0319546	-11.1197
326000	7248	-194	-0.026766	-11.1465
327000	7278	-138	-0.0189613	-11.1654
328000	7283	-95	-0.0130441	-11.1785
329000	7240	-180	-0.0248619	-11.2033
330000	7230	-222	-0.0307054	-11.234
331000	7135	-227	-0.031815	-11.2658
332000	7136	-356	-0.0498879	-11.3157
333000	7149	-447	-0.0625262	-11.3783
334000	7225	-445	-0.0615917	-11.4398
335000	7225	-493	-0.0682353	-11.5081
336000	7205	-437	-0.0606523	-11.5687
337000	7209	-461	-0.0639478	-11.6327
338000	7212	-538	-0.0745979	-11.7073
339000	7247	-611	-0.0843107	-11.7916
340000	7235	-591	-0.0816862	-11.8733
341000	7349	-581	-0.0790584	-11.9523
342000	7339	-453	-0.061725	-12.0141
343000	7354	-422	-0.0573837	-12.0714
344000	7335	-441	-0.0601227	-12.1316
345000	7227	-377	-0.0521655	-12.1837
346000	7248	-272	-0.0375276	-12.2213
347000	7236	-224	-0.0309563	-12.2522
348000	7231	-143	-0.019776	-12.272
349000	7262	-54	-0.00743597	-12.2794
350000	7250	-44	-0.00606897	-12.2855
351000	7230	-108	-0.0149378	-12.3004
352000	7235	-101	-0.0139599	-12.3144
353000	7212	-70	-0.00970605	-12.3241
354000	7198	-142	-0.0197277	-12.3438
355000	7261	-221	-0.0304366	-12.3743
356000	7221	-299	-0.041407	-12.4157
357000	7178	-240	-0.0334355	-12.4491
358000	7227	-221	-0.0305798	-12.4797
359000	7160	-318	-0.0444134	-12.5241
360000	7199	-299	-0.0415335	-12.5656
361000	7224	-304	-0.0420819	-12.6077
362000	7217	-241	-0.0333934	-12.6411
363000	7210	-280	-0.038835	-12.6799
364000	7159	-303	-0.0423243	-12.7223
365000	7217	-331	-0.0458639	-12.7681
366000	7232	-214	-0.0295907	-12.7977
367000	7239	-383	-0.0529079	-12.8506
368000	7188	-426	-0.0592654	-12.9099
369000	7214	-362	-0.0501802	-12.9601
370000	7180	-380	-0.0529248	-13.013
371000	7176	-366	-0.0510033	-13.064
372000	7171	-467	-0.0651234	-13.1291
373000	7159	-525	-0.0733343	-13.2025
374000	7230	-510	-0.0705394	-13.273
375000	7197	-513	-0.0712797	-13.3443
376000	7205	-645	-0.0895212	-13.4338
377000	7202	-500	-0.0694252	-13.5032
378000	7177	-373	-0.0519716	-13.5552
379000	7170	-222	-0.0309623	-13.5862
380000	7166	-148	-0.0206531	-13.6068
381000	7185	-75	-0.0104384	-13.6173
382000	7223	-1	-0.000138447	-13.6174
383000	7217	151	0.0209228	-13.5965
384000	7227	313	0.0433098	-13.5532
385000	7257	461	0.0635249	-13.4896
386000	7216	612	0.0848115	-13.4048
387000	7243	517	0.0713793	-13.3334
388000	7292	338	0.0463522	-13.2871
389000	7343	129	0.0175678	-13.2695
390000	7390	100	0.0135318	-13.256
391000	7411	155	0.0209149	-13.2351
392000	7407	187	0.0252464	-13.2098
393000	7395	85	0.0114943	-13.1983
394000	7410	98	0.0132254	-13.1851
395000	7330	26	0.00354707	-13.1816
396000	7324	-34	-0.00464227	-13.1862
397000	7250	-32	-0.00441379	-13.1906
398000	7244	44	0.00607399	-13.1845
399000	7233	167	0.0230886	-13.1615
400000	7183	101	0.014061	-13.1474
401000	7123	105	0.014741	-13.1327
402000	7098	70	0.00986193	-13.1228
403000	7148	92	0.0128707	-13.1099
404000	7111	67	0.00942202	-13.1005
405000	7158	186	0.0259849	-13.0745
406000	7191	289	0.0401891	-13.0343
407000	7227	461	0.0637886	-12.9705
408000	7209	587	0.081426	-12.8891
409000	7207	625	0.0867212	-12.8024
410000	7177	627	0.0873624	-12.715
411000	7181	529	0.0736666	-12.6414
412000	7168	582	0.0811942	-12.5602
413000	7128	692	0.0970819	-12.4631
414000	7130	740	0.103787	-12.3593
415000	7116	738	0.10371	-12.2556
416000	7135	711	0.0996496	-12.1559
417000	7154	726	0.101482	-12.0545
418000	7190	730	0.10153	-11.9529
419000	7194	814	0.11315	-11.8398
420000	7243	971	0.13406	-11.7057
421000	7252	950	0.130998	-11.5747
422000	7268	936	0.128784	-11.4459
423000	7321	771	0.105313	-11.3406
424000	7369	535	0.0726014	-11.268
425000	7386	622	0.0842134	-11.1838
426000	7406	564	0.0761545	-11.1077
427000	7406	516	0.0696732	-11.038
428000	7413	427	0.0576015	-10.9804
429000	7382	290	0.0392847	-10.9411
430000	7369	277	0.0375899	-10.9035
431000	7405	387	0.052262	-10.8512
432000	7431	343	0.046158	-10.8051
433000	7371	437	0.0592864	-10.7458
434000	7338	636	0.0866721	-10.6591
435000	7365	481	0.0653089	-10.5938
436000	7335	523	0.071302	-10.5225
437000	7386	466	0.0630923	-10.4594
438000	7382	430	0.0582498	-10.4012
439000	7357	433	0.0588555	-10.3423
440000	7270	312	0.0429161	-10.2994
441000	7146	182	0.0254688	-10.2739
442000	7027	151	0.0214885	-10.2524
443000	7007	191	0.0272585	-10.2252
444000	7013	113	0.0161129	-10.2091
445000	7014	60	0.00855432	-10.2005
446000	7017	-27	-0.0038478	-10.2044
447000	6979	-35	-0.00501505	-10.2094
448000	6968	-28	-0.00401837	-10.2134
449000	6997	-1	-0.000142918	-10.2135
450000	7084	112	0.0158103	-10.1977
451000	7136	252	0.0353139	-10.1624
452000	7213	333	0.0461666	-10.1162
453000	7254	272	0.0374966	-10.0788
454000	7259	237	0.0326491	-10.0461
455000	7265	377	0.0518926	-9.99421
456000	7246	404	0.0557549	-9.93846
457000	7258	466	0.064205	-9.87425
458000	7272	364	0.050055	-9.8242
459000	7314	190	0.0259776	-9.79822
460000	7263	9	0.00123916	-9.79698
461000	7304	-102	-0.013965	-9.81094
462000	7341	-147	-0.0200245	-9.83097
463000	7326	-236	-0.032214	-9.86318
464000	7308	-300	-0.0410509	-9.90423
465000	7274	-458	-0.062964	-9.9672
466000	7311	-545	-0.0745452	-10.0417
467000	7307	-561	-0.0767757	-10.1185
468000	7247	-375	-0.0517455	-10.1703
469000	7198	-256	-0.0355654	-10.2058
470000	7222	-196	-0.0271393	-10.233
471000	7246	-168	-0.0231852	-10.2562
472000	7246	-160	-0.0220811	-10.2782
473000	7254	-46	-0.00634133	-10.2846
474000	7249	123	0.0169679	-10.2676
475000	7209	207	0.0287141	-10.2389
476000	7190	312	0.0433936	-10.1955
477000	7208	332	0.0460599	-10.1494
478000	7266	352	0.0484448	-10.101
479000	7291	397	0.0544507	-10.0465
480000	7320	514	0.0702186	-9.97633
481000	7303	639	0.0874983	-9.88883
482000	7305	535	0.0732375	-9.81559
483000	7325	437	0.0596587	-9.75593
484000	7354	350	0.0475931	-9.70834
485000	7390	264	0.035724	-9.67262
486000	7396	162	0.0219037	-9.65071
487000	7387	7	0.000947611	-9.64976
488000	7380	-178	-0.0241192	-9.67388
489000	7366	-316	-0.0428998	-9.71678
490000	7352	-400	-0.054407	-9.77119
491000	7321	-647	-0.0883759	-9.85957
492000	7325	-437	-0.0596587	-9.91923
493000	7337	-303	-0.0412975	-9.96052
494000	7341	-273	-0.0371884	-9.99771
495000	7378	-342	-0.046354	-10.0441
496000	7387	-199	-0.0269392	-10.071
497000	7371	-109	-0.0147877	-10.0858
498000	7361	23	0.00312458	-10.0827
499000	7399	215	0.029058	-10.0536
500000	7435	263	0.0353732	-10.0182
501000	7467	309	0.0413821	-9.97685
502000	7399	135	0.0182457	-9.95861
503000	7352	66	0.00897715	-9.94963
504000	7309	57	0.0077986	-9.94183
505000	7298	120	0.0164429	-9.92539
506000	7293	47	0.00644454	-9.91895
507000	7322	-8	-0.0010926	-9.92004
508000	7329	-97	-0.0132351	-9.93327
509000	7345	-117	-0.0159292	-9.9492
510000	7367	-49	-0.00665128	-9.95585
511000	7400	50	0.00675676	-9.9491
512000	7445	101	0.0135662	-9.93553
513000	7402	32	0.00432316	-9.93121
514000	7389	-15	-0.00203004	-9.93324
515000	7355	-49	-0.00666213	-9.9399
516000	7347	1	0.00013611	-9.93976
517000	7350	-26	-0.00353741	-9.9433
518000	7351	-75	-0.0102027	-9.9535
519000	7258	-184	-0.0253513	-9.97885
520000	7210	-274	-0.0380028	-10.0169
521000	7146	-250	-0.0349846	-10.0518
522000	7116	-340	-0.0477797	-10.0996
523000	7180	-268	-0.0373259	-10.1369
524000	7207	-181	-0.0251145	-10.1621
525000	7249	-87	-0.0120017	-10.1741
526000	7239	-89	-0.0122945	-10.1864
527000	7146	78	0.0109152	-10.1754
528000	7072	226	0.031957	-10.1435
529000	7109	321	0.045154	-10.0983
530000	7109	373	0.0524687	-10.0459
531000	7156	342	0.0477921	-9.99807
532000	7161	429	0.0599078	-9.93816
533000	7172	476	0.0663692	-9.87179
534000	7184	492	0.0684855	-9.80331
535000	7128	570	0.0799663	-9.72334
536000	7058	530	0.0750921	-9.64825
537000	7115	383	0.0538299	-9.59442
538000	7189	495	0.0688552	-9.52557
539000	7213	497	0.0689034	-9.45666
540000	7252	438	0.0603971	-9.39626
541000	7239	441	0.06092	-9.33534
542000	7253	423	0.0583207	-9.27702
543000	7274	308	0.0423426	-9.23468
544000	7274	230	0.0316195	-9.20306
545000	7273	-29	-0.00398735	-9.20705
546000	7310	-28	-0.00383037	-9.21088
547000	7309	63	0.00861951	-9.20226
548000	7317	-63	-0.00861009	-9.21087
549000	7308	-156	-0.0213465	-9.23222
550000	7304	-78	-0.0106791	-9.2429
551000	7295	63	0.00863605	-9.23426
552000	7319	201	0.0274628	-9.2068
553000	7242	334	0.0461199	-9.16068
554000	7125	369	0.0517895	-9.10889
555000	7047	487	0.0691074	-9.03978
556000	7069	321	0.0454095	-8.99437
557000	7088	344	0.0485327	-8.94584
558000	7066	434	0.0614209	-8.88442
559000	7064	578	0.0818233	-8.80259
560000	7083	565	0.0797685	-8.72283
561000	7094	492	0.0693544	-8.65347
562000	7081	387	0.0546533	-8.59882
563000	7080	410	0.0579096	-8.54091
564000	7159	481	0.0671882	-8.47372
565000	7287	615	0.0843969	-8.38932
566000	7284	738	0.101318	-8.28801
567000	7276	764	0.105003	-8.183
568000	7304	672	0.0920044	-8.091
569000	7319	583	0.0796557	-8.01134
570000	7310	574	0.0785226	-7.93282
571000	7327	499	0.0681043	-7.86472
572000	7349	511	0.0695333	-7.79518
573000	7437	419	0.0563399	-7.73884
574000	7476	404	0.0540396	-7.6848
575000	7477	371	0.0496188	-7.63518
576000	7491	417	0.0556668	-7.57952
577000	7460	410	0.0549598	-7.52456
578000	7386	392	0.0530734	-7.47148
579000	7264	400	0.0550661	-7.41642
580000	7164	330	0.0460637	-7.37035
581000	7040	384	0.0545455	-7.31581
582000	7012	394	0.0561894	-7.25962
583000	6927	363	0.0524036	-7.20722
584000	6892	286	0.0414974	-7.16572
585000	6854	206	0.0300554	-7.13566
586000	6877	151	0.0219572	-7.11371
587000	6928	16	0.00230947	-7.1114
588000	6924	86	0.0124206	-7.09898
589000	7000	208	0.0297143	-7.06926
590000	7060	352	0.0498584	-7.0194
591000	7192	132	0.0183537	-7.00105
592000	7190	-20	-0.00278164	-7.00383
593000	7188	-98	-0.0136338	-7.01746
594000	7220	58	0.00803324	-7.00943
595000	7213	27	0.00374324	-7.00569
596000	7136	-102	-0.0142937	-7.01998
597000	7075	-179	-0.0253004	-7.04528
598000	7073	-377	-0.0533013	-7.09858
599000	7132	-538	-0.0754347	-7.17402
600000	7127	-669	-0.0938684	-7.26789
601000	7065	-435	-0.0615711	-7.32946
602000	7045	-297	-0.0421576	-7.37161
603000	7051	-169	-0.0239682	-7.39558
604000	7056	-422	-0.0598073	-7.45539
605000	7106	-318	-0.0447509	-7.50014
606000	7165	-13	-0.00181438	-7.50196
607000	7219	189	0.0261809	-7.47577
608000	7262	402	0.0553567	-7.42042
609000	7222	510	0.0706176	-7.3498
610000	7228	568	0.0785833	-7.27122
611000	7249	357	0.0492482	-7.22197
612000	7266	396	0.0545004	-7.16747
613000	7359	343	0.0466096	-7.12086
614000	7373	449	0.0608979	-7.05996
615000	7361	481	0.0653444	-6.99462
616000	7350	416	0.0565986	-6.93802
617000	7340	402	0.0547684	-6.88325
618000	7345	345	0.0469707	-6.83628
619000	7378	346	0.0468962	-6.78938
620000	7398	330	0.0446067	-6.74478
621000	7375	493	0.0668475	-6.67793
622000	7347	417	0.0567579	-6.62117
623000	7288	484	0.0664105	-6.55476
624000	7286	486	0.0667033	-6.48806
625000	7223	461	0.0638239	-6.42423
626000	7215	357	0.0494802	-6.37475
627000	7179	231	0.0321772	-6.34258
628000	7204	144	0.0199889	-6.32259
629000	7181	47	0.00654505	-6.31604
630000	7145	97	0.0135759	-6.30247
631000	7100	168	0.023662	-6.2788
632000	7085	219	0.0309104	-6.24789
633000	7082	310	0.0437729	-6.20412
634000	7055	353	0.0500354	-6.15408
635000	7138	386	0.0540768	-6.10001
636000	7142	440	0.0616074	-6.0384
637000	7140	476	0.0666667	-5.97173
638000	7082	484	0.0683423	-5.90339
639000	7109	455	0.0640034	-5.83939
640000	7134	312	0.0437342	-5.79565
641000	7201	191	0.0265241	-5.76913
642000	7228	142	0.0196458	-5.74948
643000	7202	-38	-0.00527631	-5.75476
644000	7188	-160	-0.0222593	-5.77702
645000	7138	-296	-0.0414682	-5.81849
646000	7121	-321	-0.0450779	-5.86357
647000	7162	-328	-0.0457973	-5.90936
648000	7155	-461	-0.0644305	-5.97379
649000	7110	-488	-0.0686357	-6.04243
650000	7108	-386	-0.054305	-6.09673
651000	7114	-442	-0.062131	-6.15887
652000	7153	-551	-0.0770306	-6.2359
653000	7175	-685	-0.0954704	-6.33137
654000	7179	-489	-0.0681153	-6.39948
655000	7197	-441	-0.0612755	-6.46076
656000	7245	-453	-0.0625259	-6.52328
657000	7236	-496	-0.0685462	-6.59183
658000	7266	-262	-0.0360584	-6.62789
659000	7258	-212	-0.0292091	-6.6571
660000	7198	-244	-0.0338983	-6.691
661000	7221	-245	-0.0339288	-6.72492
662000	7243	-207	-0.0285793	-6.7535
663000	7275	19	0.00261168	-6.75089
664000	7231	-79	-0.0109252	-6.76182
665000	7183	-35	-0.00487262	-6.76669
666000	7111	101	0.0142033	-6.75249
667000	7086	278	0.0392323	-6.71325
668000	7077	277	0.0391409	-6.67411
669000	7093	349	0.0492034	-6.62491
670000	7165	379	0.052896	-6.57201
671000	7155	381	0.0532495	-6.51876
672000	7058	606	0.08586	-6.4329
673000	7034	666	0.094683	-6.33822
674000	7092	620	0.0874224	-6.2508
675000	7156	700	0.09782	-6.15298
676000	7241	583	0.0805137	-6.07246
677000	7279	547	0.0751477	-5.99732
678000	7334	542	0.0739024	-5.92341
679000	7346	430	0.0585353	-5.86488
680000	7363	363	0.0493006	-5.81558
681000	7334	454	0.0619035	-5.75368
682000	7371	319	0.0432777	-5.7104
683000	7394	164	0.0221801	-5.68822
684000	7421	141	0.0190001	-5.66922
685000	7433	7	0.000941746	-5.66828
686000	7421	-87	-0.0117235	-5.68
687000	7432	-128	-0.0172228	-5.69722
688000	7431	-103	-0.0138609	-5.71108
689000	7445	-45	-0.00604433	-5.71713
690000	7446	34	0.00456621	-5.71256
691000	7480	28	0.00374332	-5.70882
692000	7514	-54	-0.00718659	-5.716
693000	7519	-69	-0.00917675	-5.72518
694000	7500	-10	-0.00133333	-5.72651
695000	7386	170	0.0230165	-5.7035
696000	7358	362	0.0491982	-5.6543
697000	7323	383	0.052301	-5.602
698000	7267	311	0.0427962	-5.5592
699000	7247	405	0.0558852	-5.50332
700000	7205	349	0.0484386	-5.45488
701000	7183	433	0.0602812	-5.3946
702000	7135	567	0.0794674	-5.31513
703000	7088	690	0.0973476	-5.21778
704000	7073	733	0.103634	-5.11415
705000	7175	639	0.0890592	-5.02509
706000	7203	539	0.0748299	-4.95026
707000	7221	575	0.0796289	-4.87063
708000	7260	598	0.0823691	-4.78826
709000	7251	391	0.0539236	-4.73434
710000	7229	361	0.0499378	-4.6844
711000	7223	259	0.0358577	-4.64854
712000	7278	172	0.0236329	-4.62491
713000	7306	28	0.00383247	-4.62108
714000	7331	23	0.00313736	-4.61794
715000	7346	12	0.00163354	-4.61631
716000	7336	-60	-0.00817884	-4.62448
717000	7336	-206	-0.0280807	-4.65257
718000	7326	-292	-0.039858	-4.69242
719000	7372	-226	-0.0306565	-4.72308
720000	7432	-302	-0.0406351	-4.76372
721000	7394	-334	-0.0451718	-4.80889
722000	7361	-327	-0.0444233	-4.85331
723000	7395	-165	-0.0223124	-4.87562
724000	7411	-173	-0.0233437	-4.89897
725000	7401	-193	-0.0260776	-4.92504
726000	7347	-127	-0.017286	-4.94233
727000	7375	-105	-0.0142373	-4.95657
728000	7286	82	0.0112545	-4.94531
729000	7231	323	0.0446688	-4.90064
730000	7153	475	0.0664057	-4.83424
731000	7230	462	0.0639004	-4.77034
732000	7183	521	0.0725324	-4.69781
733000	7108	466	0.0655599	-4.63225
734000	7088	382	0.0538939	-4.57835
735000	7029	351	0.049936	-4.52842
736000	7019	415	0.0591252	-4.46929
737000	6940	488	0.070317	-4.39897
738000	7019	431	0.0614048	-4.33757
739000	7025	341	0.0485409	-4.28903
740000	7092	460	0.0648618	-4.22417
741000	7081	691	0.0975851	-4.12658
742000	7176	708	0.0986622	-4.02792
743000	7185	683	0.0950592	-3.93286
744000	7167	853	0.119018	-3.81384
745000	7197	889	0.123524	-3.69032
746000	7242	794	0.109638	-3.58068
747000	7216	894	0.123891	-3.45679
748000	7191	887	0.123349	-3.33344
749000	7182	850	0.118351	-3.21509
750000	7140	750	0.105042	-3.11005
751000	7101	607	0.0854809	-3.02457
752000	7002	554	0.0791203	-2.94545
753000	7046	656	0.0931025	-2.85234
754000	6995	457	0.0653324	-2.78701
755000	6999	449	0.064152	-2.72286
756000	7018	514	0.0732402	-2.64962
757000	7083	425	0.0600028	-2.58962
758000	7143	407	0.0569789	-2.53264
759000	7164	400	0.0558347	-2.4768
760000	7146	326	0.0456199	-2.43118
761000	7169	267	0.0372437	-2.39394
762000	7269	185	0.0254505	-2.36849
763000	7273	99	0.013612	-2.35488
764000	7331	129	0.0175965	-2.33728
765000	7347	75	0.0102082	-2.32707
766000	7353	77	0.0104719	-2.3166
767000	7377	75	0.0101667	-2.30643
768000	7367	27	0.00366499	-2.30277
769000	7393	-29	-0.00392263	-2.30669
770000	7438	-6	-0.000806668	-2.3075
771000	7413	-35	-0.00472144	-2.31222
772000	7377	-15	-0.00203335	-2.31425
773000	7320	-32	-0.00437158	-2.31862
774000	7252	56	0.00772201	-2.3109
775000	7138	88	0.0123284	-2.29857
776000	7061	47	0.00665628	-2.29192
777000	7006	36	0.00513845	-2.28678
778000	6949	-13	-0.00187077	-2.28865
779000	6921	-65	-0.00939171	-2.29804
780000	6880	4	0.000581395	-2.29746
781000	6878	108	0.0157022	-2.28176
782000	6856	260	0.037923	-2.24383
783000	6906	200	0.0289603	-2.21487
784000	7006	82	0.0117043	-2.20317
785000	7098	46	0.0064807	-2.19669
786000	7129	101	0.0141675	-2.18252
787000	7214	126	0.017466	-2.16505
788000	7269	185	0.0254505	-2.1396
789000	7298	266	0.0364483	-2.10316
790000	7344	186	0.0253268	-2.07783
791000	7368	184	0.0249729	-2.05286
792000	7393	71	0.00960368	-2.04325
793000	7405	153	0.0206617	-2.02259
794000	7331	367	0.0500614	-1.97253
795000	7303	445	0.0609339	-1.9116
796000	7341	391	0.0532625	-1.85833
797000	7313	451	0.061671	-1.79666
798000	7305	413	0.0565366	-1.74013
799000	7313	313	0.0428005	-1.69733
800000	7169	285	0.0397545	-1.65757
801000	7124	220	0.0308815	-1.62669
802000	7058	192	0.0272032	-1.59949
803000	6995	177	0.0253038	-1.57418
804000	7024	-34	-0.00484055	-1.57902
805000	7044	-128	-0.0181715	-1.59719
806000	7003	-129	-0.0184207	-1.61561
807000	6991	-249	-0.0356172	-1.65123
808000	6990	-270	-0.0386266	-1.68986
809000	6895	-191	-0.0277012	-1.71756
810000	6969	-87	-0.0124839	-1.73004
811000	7020	-34	-0.0048433	-1.73489
812000	7120	12	0.00168539	-1.7332
813000	7149	21	0.00293747	-1.73026
814000	7132	26	0.00364554	-1.72662
815000	7156	28	0.0039128	-1.72271
816000	7214	-2	-0.000277239	-1.72298
817000	7231	41	0.00567003	-1.71731
818000	7162	20	0.00279252	-1.71452
819000	7242	56	0.00773267	-1.70679
820000	7280	-10	-0.00137363	-1.70816
821000	7283	15	0.00205959	-1.7061
822000	7233	63	0.00871008	-1.69739
823000	7239	71	0.00980798	-1.68758
824000	7256	242	0.0333517	-1.65423
825000	7238	488	0.0674219	-1.58681
826000	7225	423	0.0585467	-1.52826
827000	7177	415	0.0578236	-1.47044
828000	7230	438	0.0605809	-1.40986
829000	7227	441	0.0610212	-1.34884
830000	7224	432	0.0598007	-1.28904
831000	7177	361	0.0502996	-1.23874
832000	7157	333	0.0465279	-1.19221
833000	7118	306	0.0429896	-1.14922
834000	7114	180	0.0253022	-1.12392
835000	7127	-75	-0.0105234	-1.13444
836000	7137	89	0.0124702	-1.12197
837000	7133	65	0.00911258	-1.11286
838000	7120	112	0.0157303	-1.09713
839000	7068	68	0.00962083	-1.08751
840000	7087	97	0.013687	-1.07382
841000	7119	233	0.0327293	-1.04109
842000	7003	121	0.0172783	-1.02381
843000	7009	115	0.0164075	-1.00741
844000	7000	16	0.00228571	-1.00512
845000	6930	64	0.00923521	-0.995884
846000	6819	-21	-0.00307963	-0.998964
847000	6771	-145	-0.0214149	-1.02038
848000	6817	-179	-0.0262579	-1.04664
849000	6874	-142	-0.0206576	-1.06729
850000	6896	-96	-0.0139211	-1.08122
851000	6880	-196	-0.0284884	-1.1097
852000	7047	-77	-0.0109266	-1.12063
853000	7071	-9	-0.0012728	-1.1219
854000	7108	120	0.0168824	-1.10502
855000	7183	163	0.0226925	-1.08233
856000	7232	200	0.0276549	-1.05467
857000	7243	335	0.0462516	-1.00842
858000	7159	295	0.0412069	-0.967215
859000	7138	228	0.0319417	-0.935273
860000	7138	248	0.0347436	-0.90053
861000	7075	217	0.0306714	-0.869858
862000	6972	154	0.0220884	-0.84777
863000	6998	120	0.0171478	-0.830622
864000	6996	122	0.0174385	-0.813184
865000	6964	92	0.0132108	-0.799973
866000	7024	80	0.0113895	-0.788583
867000	7081	109	0.0153933	-0.77319
868000	7167	263	0.036696	-0.736494
869000	7138	322	0.0451107	-0.691383
870000	7146	184	0.0257487	-0.665635
871000	7253	305	0.0420516	-0.623583
872000	7241	371	0.051236	-0.572347
873000	7184	292	0.0406459	-0.531701
874000	7106	-18	-0.00253307	-0.534234
875000	7063	-201	-0.0284582	-0.562692
876000	6983	-209	-0.0299298	-0.592622
877000	6896	-230	-0.0333527	-0.625975
878000	6747	-487	-0.0721802	-0.698155
879000	6665	-789	-0.11838	-0.816535
880000	6549	-967	-0.147656	-0.964191
881000	6429	-1297	-0.201742	-1.16593
882000	6520	-1384	-0.21227	-1.3782
883000	6608	-1374	-0.20793	-1.58613
884000	6670	-1070	-0.16042	-1.74655
885000	6743	-967	-0.143408	-1.88996
886000	6828	-1016	-0.148799	-2.03876
887000	6945	-1029	-0.148164	-2.18692
888000	7104	-928	-0.130631	-2.31756
889000	7199	-687	-0.0954299	-2.41299
890000	7258	-498	-0.0686139	-2.4816
891000	7380	-302	-0.0409214	-2.52252
892000	7402	-306	-0.0413402	-2.56386
893000	7347	-203	-0.0276303	-2.59149
894000	7381	-173	-0.0234386	-2.61493
895000	7415	-11	-0.00148348	-2.61641
896000	7413	-3	-0.000404694	-2.61682
897000	7426	-72	-0.00969566	-2.62651
898000	7397	-13	-0.00175747	-2.62827
899000	7441	-25	-0.00335976	-2.63163
900000	7446	-22	-0.00295461	-2.63459
901000	7165	-33	-0.00460572	-2.63919
902000	7091	-7	-0.000987167	-2.64018
903000	7080	-128	-0.0180791	-2.65826
904000	6990	-120	-0.0171674	-2.67542
905000	6931	-155	-0.0223633	-2.69779
906000	6869	-9	-0.00131023	-2.6991
907000	6841	93	0.0135945	-2.6855
908000	6786	190	0.0279988	-2.6575
909000	6762	234	0.0346051	-2.6229
910000	6757	221	0.0327068	-2.59019
911000	7030	204	0.0290185	-2.56117
912000	7108	188	0.0264491	-2.53473
913000	7122	224	0.0314518	-2.50327
914000	7152	178	0.0248881	-2.47839
915000	7178	126	0.0175536	-2.46083
916000	7192	48	0.00667408	-2.45416
917000	7216	-52	-0.00720621	-2.46136
918000	7266	-168	-0.0231214	-2.48449
919000	7289	-185	-0.0253807	-2.50987
920000	7341	-61	-0.00830949	-2.51818
921000	7330	42	0.00572988	-2.51245
922000	7117	121	0.0170015	-2.49544
923000	7147	253	0.0353995	-2.46004
924000	7179	253	0.0352417	-2.4248
925000	7166	282	0.0393525	-2.38545
926000	7168	148	0.0206473	-2.3648
927000	7071	193	0.0272946	-2.33751
928000	7087	133	0.0187668	-2.31874
929000	7049	65	0.00922117	-2.30952
930000	7019	5	0.000712352	-2.30881
931000	7048	-50	-0.00709421	-2.3159
932000	7263	-35	-0.00481895	-2.32072
933000	7280	-68	-0.00934066	-2.33006
934000	7302	12	0.00164339	-2.32842
935000	7324	-94	-0.0128345	-2.34125
936000	7355	-29	-0.0039429	-2.3452
937000	7426	-44	-0.00592513	-2.35112
938000	7347	49	0.00666939	-2.34445
939000	7355	113	0.0153637	-2.32909
940000	7357	137	0.0186217	-2.31047
941000	7313	147	0.0201012	-2.29037
942000	7219	203	0.0281202	-2.26224
943000	7163	163	0.0227558	-2.23949
944000	7077	65	0.00918468	-2.2303
945000	7004	90	0.0128498	-2.21745
946000	6996	196	0.028016	-2.18944
947000	6935	335	0.0483057	-2.14113
948000	6954	312	0.0448663	-2.09627
949000	6926	292	0.04216	-2.05411
950000	6954	266	0.0382514	-2.01586
951000	6966	294	0.042205	-1.97365
952000	7050	212	0.0300709	-1.94358
953000	7088	212	0.0299097	-1.91367
954000	7136	182	0.0255045	-1.88817
955000	7207	221	0.0306646	-1.8575
956000	7212	152	0.021076	-1.83642
957000	7309	63	0.00861951	-1.82781
958000	7316	106	0.0144888	-1.81332
959000	7346	188	0.0255922	-1.78772
960000	7301	215	0.029448	-1.75828
961000	7328	184	0.0251092	-1.73317
962000	7344	220	0.0299564	-1.70321
963000	7318	216	0.0295163	-1.67369
964000	7322	262	0.0357826	-1.63791
965000	7335	381	0.0519427	-1.58597
966000	7366	350	0.0475156	-1.53845
967000	7331	343	0.0467876	-1.49167
968000	7395	389	0.0526031	-1.43906
969000	7422	388	0.052277	-1.38679
970000	7469	419	0.0560985	-1.33069
971000	7448	496	0.0665951	-1.26409
972000	7427	519	0.0698802	-1.19421
973000	7412	550	0.074204	-1.12001
974000	7424	520	0.0700431	-1.04996
975000	7381	467	0.0632706	-0.986694
976000	7371	583	0.0790937	-0.9076
977000	7346	614	0.0835829	-0.824017
978000	7326	606	0.0827191	-0.741298
979000	7314	610	0.0834017	-0.657897
980000	7322	342	0.0467085	-0.611188
981000	7323	57	0.0077837	-0.603404
982000	7319	-59	-0.00806121	-0.611466
983000	7316	-130	-0.0177693	-0.629235
984000	7323	-45	-0.00614502	-0.63538
985000	7342	-54	-0.00735494	-0.642735
986000	7323	-139	-0.0189813	-0.661716
987000	7337	-179	-0.0243969	-0.686113
988000	7315	-237	-0.0323992	-0.718512
989000	7312	-292	-0.0399344	-0.758447
990000	7290	-142	-0.0194787	-0.777925
991000	7319	-5	-0.000683153	-0.778609
992000	7359	-7	-0.000951216	-0.77956
993000	7406	-2	-0.000270051	-0.77983
994000	7407	-55	-0.00742541	-0.787255
995000	7445	-127	-0.0170584	-0.804314
996000	7477	-121	-0.016183	-0.820497
997000	7535	-155	-0.0205707	-0.841067
998000	7582	-126	-0.0166183	-0.857686
999000	7612	-156	-0.020494	-0.87818
1000000	7637	-139	-0.0182009	-0.896381
1001000	7618	-114	-0.0149646	-0.911345
1002000	7609	-107	-0.0140623	-0.925407
1003000	7534	-178	-0.0236262	-0.949034
1004000	7511	-283	-0.0376781	-0.986712
1005000	7457	-169	-0.0226633	-1.00938
1006000	7410	-188	-0.0253711	-1.03475
1007000	7338	-178	-0.0242573	-1.059
1008000	7346	-236	-0.0321263	-1.09113
1009000	7330	-194	-0.0264666	-1.1176
1010000	7283	-221	-0.0303446	-1.14794
1011000	7238	-174	-0.0240398	-1.17198
1012000	7199	-93	-0.0129185	-1.1849
1013000	7229	43	0.00594826	-1.17895
1014000	7219	119	0.0164843	-1.16247
1015000	7196	30	0.00416898	-1.1583
1016000	7220	-6	-0.000831025	-1.15913
1017000	7240	-12	-0.00165746	-1.16079
1018000	7220	18	0.00249307	-1.15829
1019000	7206	-14	-0.00194283	-1.16024
1020000	7250	94	0.0129655	-1.14727
1021000	7275	53	0.00728522	-1.13999
1022000	7269	11	0.00151328	-1.13847
1023000	7283	-53	-0.00727722	-1.14575
1024000	7311	-75	-0.0102585	-1.15601
1025000	7341	-129	-0.0175725	-1.17358
1026000	7308	-4	-0.000547345	-1.17413
1027000	7312	36	0.00492341	-1.1692
1028000	7297	-59	-0.00808551	-1.17729
1029000	7295	-37	-0.00507197	-1.18236
1030000	7293	-99	-0.0135747	-1.19594
1031000	7266	-58	-0.00798238	-1.20392
1032000	7227	-51	-0.00705687	-1.21098
1033000	7199	-15	-0.00208362	-1.21306
1034000	7144	82	0.0114782	-1.20158
1035000	7157	123	0.017186	-1.18439
1036000	7186	78	0.0108544	-1.17354
1037000	7180	42	0.00584958	-1.16769
1038000	7156	184	0.0257127	-1.14198
1039000	7161	211	0.0294652	-1.11251
1040000	7123	199	0.0279377	-1.08458
1041000	7178	244	0.0339928	-1.05058
1042000	7214	192	0.0266149	-1.02397
1043000	7222	58	0.00803102	-1.01594
1044000	7248	8	0.00110375	-1.01483
1045000	7178	6	0.000835887	-1.014
1046000	7156	-44	-0.00614869	-1.02015
1047000	7161	-67	-0.00935624	-1.0295
1048000	7136	-150	-0.0210202	-1.05052
1049000	7069	-187	-0.0264535	-1.07698
1050000	7028	-198	-0.028173	-1.10515
1051000	6998	-294	-0.042012	-1.14716
1052000	7011	-141	-0.0201113	-1.16727
1053000	7045	21	0.00298084	-1.16429
1054000	7065	89	0.0125973	-1.15169
1055000	7118	170	0.0238831	-1.12781
1056000	7102	184	0.0259082	-1.1019
1057000	7037	229	0.0325423	-1.06936
1058000	7030	242	0.0344239	-1.03494
1059000	7033	263	0.0373951	-0.997541
1060000	7040	330	0.046875	-0.950666
1061000	7009	371	0.0529319	-0.897734
1062000	6986	320	0.0458059	-0.851928
1063000	6952	324	0.0466053	-0.805323
1064000	6915	319	0.0461316	-0.759191
1065000	6912	328	0.0474537	-0.711738
1066000	6897	361	0.0523416	-0.659396
1067000	6957	383	0.0550525	-0.604344
1068000	6997	367	0.0524511	-0.551893
1069000	7057	387	0.0548392	-0.497053
1070000	7041	361	0.0512711	-0.445782
1071000	7010	344	0.0490728	-0.396709
1072000	6952	264	0.0379747	-0.358735
1073000	6895	195	0.0282814	-0.330453
1074000	6836	124	0.0181393	-0.312314
1075000	6796	36	0.00529723	-0.307017
1076000	6807	39	0.0057294	-0.301287
1077000	6743	39	0.00578378	-0.295504
1078000	6740	58	0.00860534	-0.286898
1079000	6759	87	0.0128717	-0.274027
1080000	6758	48	0.00710269	-0.266924
1081000	6756	20	0.00296033	-0.263964
1082000	6777	-9	-0.00132802	-0.265292
1083000	6765	25	0.00369549	-0.261596
1084000	6794	12	0.00176626	-0.25983
1085000	6780	-34	-0.00501475	-0.264845
1086000	6715	-115	-0.0171258	-0.28197
1087000	6818	-150	-0.0220006	-0.303971
1088000	6834	-118	-0.0172666	-0.321238
1089000	6818	-188	-0.0275741	-0.348812
1090000	6924	-164	-0.0236857	-0.372497
1091000	6988	-78	-0.011162	-0.383659
1092000	7037	-11	-0.00156317	-0.385223
1093000	7161	87	0.0121491	-0.373073
1094000	7213	149	0.0206571	-0.352416
1095000	7269	219	0.0301279	-0.322288
1096000	7388	350	0.0473741	-0.274914
1097000	7381	407	0.0551416	-0.219773
1098000	7406	476	0.0642722	-0.155501
1099000	7409	539	0.0727494	-0.0827512
1100000	7367	567	0.0769648	-0.0057864
1101000	7309	549	0.0751129	0.0693265
1102000	7297	543	0.0744141	0.143741
1103000	7257	435	0.0599421	0.203683
1104000	7297	399	0.05468	0.258363
1105000	7312	442	0.0604486	0.318811
1106000	7298	374	0.0512469	0.370058
1107000	7265	339	0.0466621	0.41672
1108000	7215	353	0.0489258	0.465646
1109000	7151	367	0.0513215	0.516968
1110000	7145	427	0.0597621	0.57673
1111000	7222	444	0.0614788	0.638209
1112000	7260	522	0.0719008	0.710109
1113000	7255	589	0.0811854	0.791295
1114000	7142	566	0.0792495	0.870544
1115000	7151	567	0.0792896	0.949834
1116000	7131	485	0.0680129	1.01785
1117000	7087	423	0.0596868	1.07753
1118000	7071	291	0.041154	1.11869
1119000	7082	188	0.0265462	1.14523
1120000	7141	205	0.0287075	1.17394
1121000	7132	244	0.034212	1.20815
1122000	7116	274	0.0385048	1.24666
1123000	7157	217	0.03032	1.27698
1124000	7281	297	0.0407911	1.31777
1125000	7215	223	0.0309078	1.34868
1126000	7227	345	0.0477377	1.39641
1127000	7253	461	0.0635599	1.45997
1128000	7328	402	0.0548581	1.51483
1129000	7352	460	0.062568	1.5774
1130000	7214	500	0.0693097	1.64671
1131000	7201	397	0.0551312	1.70184
1132000	7226	228	0.0315527	1.73339
1133000	7188	214	0.0297718	1.76317
1134000	7107	143	0.020121	1.78329
1135000	7153	139	0.0194324	1.80272
1136000	7201	-11	-0.00152757	1.80119
1137000	7249	-65	-0.00896675	1.79223
1138000	7219	169	0.0234104	1.81564
1139000	7252	332	0.0457805	1.86142
1140000	7364	240	0.032591	1.89401
1141000	7353	269	0.0365837	1.93059
1142000	7346	364	0.0495508	1.98014
1143000	7389	427	0.0577886	2.03793
1144000	7428	490	0.0659666	2.1039
1145000	7442	484	0.0650363	2.16893
1146000	7419	563	0.0758862	2.24482
1147000	7435	555	0.0746469	2.31947
1148000	7455	359	0.0481556	2.36762
1149000	7494	110	0.0146784	2.3823
1150000	7501	75	0.00999867	2.3923
1151000	7523	85	0.0112987	2.4036
1152000	7481	139	0.0185804	2.42218
1153000	7383	145	0.0196397	2.44182
1154000	7304	88	0.0120482	2.45387
1155000	7260	122	0.0168044	2.47067
1156000	7168	170	0.0237165	2.49439
1157000	7087	175	0.0246931	2.51908
1158000	7041	229	0.0325238	2.5516
1159000	7015	243	0.0346401	2.58624
1160000	7024	254	0.0361617	2.62241
1161000	7033	317	0.0450732	2.66748
1162000	7061	325	0.0460275	2.71351
1163000	7092	314	0.0442752	2.75778
1164000	7223	355	0.0491486	2.80693
1165000	7285	349	0.0479067	2.85484
1166000	7373	405	0.0549302	2.90977
1167000	7406	470	0.0634621	2.97323
1168000	7435	395	0.0531271	3.02636
1169000	7337	457	0.062287	3.08864
1170000	7281	445	0.061118	3.14976
1171000	7272	392	0.0539054	3.20367
1172000	7279	143	0.0196456	3.22331
1173000	7336	48	0.00654308	3.22986
1174000	7281	-17	-0.00233484	3.22752
1175000	7182	-32	-0.00445558	3.22306
1176000	7156	-170	-0.0237563	3.19931

## Sheet: AC skew
position	a_plus_c	a_minus_c	ac_skew	cumlative_ac_skew
5000	4707	1749	0.371574	0.371574
6000	4631	1723	0.372058	0.743632
7000	4573	1627	0.355784	1.09942
8000	4604	1636	0.355343	1.45476
9000	4597	1693	0.368284	1.82304
10000	4680	1872	0.4	2.22304
11000	4767	1931	0.405077	2.62812
12000	4833	2065	0.427271	3.05539
13000	4979	2237	0.449287	3.50468
14000	5046	2344	0.464526	3.9692
15000	5138	2390	0.465162	4.43437
16000	5082	2340	0.460449	4.89482
17000	5114	2350	0.459523	5.35434
18000	5112	2400	0.469484	5.82382
19000	5148	2356	0.457653	6.28147
20000	5047	2141	0.424212	6.70569
21000	4985	2111	0.42347	7.12916
22000	4958	2080	0.419524	7.54868
23000	4885	2041	0.41781	7.96649
24000	4851	2017	0.415791	8.38228
25000	4811	2035	0.422989	8.80527
26000	4906	2102	0.428455	9.23373
27000	4908	2130	0.433985	9.66771
28000	4903	1959	0.399551	10.0673
29000	4863	1915	0.39379	10.4611
30000	4905	1963	0.400204	10.8613
31000	4904	1908	0.38907	11.2503
32000	4885	1869	0.3826	11.6329
33000	4877	1801	0.369284	12.0022
34000	4881	1783	0.365294	12.3675
35000	4870	1732	0.355647	12.7232
36000	4800	1640	0.341667	13.0648
37000	4768	1618	0.339346	13.4042
38000	4711	1761	0.373806	13.778
39000	4717	1865	0.395378	14.1733
40000	4738	1902	0.401435	14.5748
41000	4738	1932	0.407767	14.9825
42000	4776	1932	0.404523	15.3871
43000	4731	1871	0.395477	15.7825
44000	4725	1933	0.409101	16.1917
45000	4751	1969	0.414439	16.6061
46000	4809	2019	0.419838	17.0259
47000	4812	2096	0.435578	17.4615
48000	4768	1888	0.395973	17.8575
49000	4716	1790	0.379559	18.237
50000	4704	1776	0.377551	18.6146
51000	4753	1839	0.386914	19.0015
52000	4790	1872	0.390814	19.3923
53000	4832	1876	0.388245	19.7806
54000	4826	1848	0.382926	20.1635
55000	4767	1811	0.379904	20.5434
56000	4774	1858	0.389191	20.9326
57000	4802	1768	0.36818	21.3008
58000	4880	1912	0.391803	21.6926
59000	4892	1918	0.392069	22.0846
60000	4891	1917	0.391944	22.4766
61000	4876	1840	0.377358	22.8539
62000	4824	1802	0.373549	23.2275
63000	4879	1937	0.397008	23.6245
64000	4944	1886	0.381472	24.006
65000	4995	1925	0.385385	24.3914
66000	5027	1941	0.386115	24.7775
67000	5050	2076	0.411089	25.1886
68000	5028	2114	0.420446	25.609
69000	5138	2186	0.425457	26.0345
70000	5166	2176	0.421216	26.4557
71000	5210	2156	0.41382	26.8695
72000	5235	2163	0.413181	27.2827
73000	5206	2106	0.404533	27.6872
74000	5125	2177	0.42478	28.112
75000	5130	2102	0.409747	28.5217
76000	5087	2053	0.403578	28.9253
77000	5102	1972	0.386515	29.3118
78000	5061	1945	0.384311	29.6961
79000	5016	1938	0.386364	30.0825
80000	5030	2000	0.397614	30.4801
81000	4987	2119	0.424905	30.905
82000	5028	2138	0.425219	31.3302
83000	5087	1821	0.357971	31.6882
84000	5185	1447	0.279074	31.9673
85000	5188	1494	0.287972	32.2553
86000	5240	1536	0.29313	32.5484
87000	5232	1560	0.298165	32.8466
88000	5227	1573	0.300937	33.1475
89000	5149	1595	0.309769	33.4573
90000	5102	1592	0.312034	33.7693
91000	5087	1541	0.302929	34.0722
92000	5016	1496	0.298246	34.3705
93000	4929	1763	0.357679	34.7281
94000	4864	2056	0.422697	35.1508
95000	4797	2033	0.423807	35.5747
96000	4752	2072	0.436027	36.0107
97000	4718	1912	0.405256	36.4159
98000	4755	1927	0.405258	36.8212
99000	4773	1853	0.388225	37.2094
100000	4759	1829	0.384324	37.5937
101000	4718	1824	0.386604	37.9803
102000	4735	1881	0.397254	38.3776
103000	4714	1888	0.400509	38.7781
104000	4705	1939	0.412115	39.1902
105000	4754	1928	0.405553	39.5958
106000	4770	1894	0.397065	39.9928
107000	4785	2019	0.421944	40.4148
108000	4757	1975	0.415178	40.83
109000	4774	1978	0.414328	41.2443
110000	4751	1965	0.413597	41.6579
111000	4791	1903	0.397203	42.0551
112000	4794	1822	0.380058	42.4351
113000	4808	1802	0.374792	42.8099
114000	4878	1800	0.369004	43.1789
115000	4895	1897	0.387538	43.5665
116000	4910	1916	0.390224	43.9567
117000	4942	1964	0.39741	44.3541
118000	4979	1999	0.401486	44.7556
119000	5007	2027	0.404833	45.1604
120000	5041	2051	0.406864	45.5673
121000	5048	2106	0.417195	45.9845
122000	5082	2138	0.420701	46.4052
123000	5101	2199	0.431092	46.8363
124000	5076	2202	0.433806	47.2701
125000	4996	2154	0.431145	47.7012
126000	5017	2095	0.41758	48.1188
127000	5039	2087	0.414169	48.533
128000	5054	2100	0.415512	48.9485
129000	5029	2115	0.420561	49.3691
130000	5031	2097	0.416816	49.7859
131000	5023	2139	0.425841	50.2117
132000	4962	2196	0.442563	50.6543
133000	4956	2214	0.446731	51.101
134000	4928	2224	0.451299	51.5523
135000	4989	2153	0.431549	51.9839
136000	4984	2120	0.425361	52.4092
137000	4918	2118	0.430663	52.8399
138000	4903	1997	0.407302	53.2472
139000	4897	1941	0.396365	53.6436
140000	4880	1896	0.388525	54.0321
141000	4869	1839	0.377696	54.4098
142000	4841	1771	0.365834	54.7756
143000	4834	1640	0.339264	55.1149
144000	4805	1575	0.327784	55.4427
145000	4786	1604	0.335144	55.7778
146000	4743	1691	0.356525	56.1343
147000	4798	1680	0.350146	56.4845
148000	4829	1771	0.366743	56.8512
149000	4851	1825	0.376211	57.2274
150000	4878	1832	0.375564	57.603
151000	4871	1807	0.370971	57.974
152000	4947	1831	0.370123	58.3441
153000	5014	1958	0.390507	58.7346
154000	5049	2025	0.40107	59.1357
155000	5130	2062	0.401949	59.5376
156000	5161	1947	0.377252	59.9149
157000	5115	1957	0.3826	60.2975
158000	5081	2005	0.394607	60.6921
159000	5079	1997	0.393188	61.0853
160000	5083	2077	0.408617	61.4939
161000	5103	2105	0.412502	61.9064
162000	5069	2077	0.409746	62.3161
163000	4999	2031	0.406281	62.7224
164000	5015	1993	0.397408	63.1198
165000	4949	2007	0.405536	63.5253
166000	4906	2068	0.421525	63.9469
167000	4895	2015	0.411645	64.3585
168000	4826	1898	0.393286	64.7518
169000	4812	1914	0.397756	65.1496
170000	4786	1844	0.38529	65.5348
171000	4767	1869	0.39207	65.9269
172000	4802	1956	0.40733	66.3342
173000	4817	1953	0.405439	66.7397
174000	4800	1976	0.411667	67.1514
175000	4803	1971	0.410369	67.5617
176000	4834	2008	0.415391	67.9771
177000	4881	2033	0.416513	68.3936
178000	4949	2085	0.421297	68.8149
179000	4946	2100	0.424586	69.2395
180000	4961	2047	0.412618	69.6521
181000	5016	2088	0.416268	70.0684
182000	4995	2021	0.404605	70.473
183000	4987	2015	0.404051	70.877
184000	5004	2068	0.413269	71.2903
185000	5051	2121	0.419917	71.7102
186000	5050	2174	0.430495	72.1407
187000	4952	2084	0.42084	72.5616
188000	4953	2123	0.428629	72.9902
189000	4986	2132	0.427597	73.4178
190000	4982	2236	0.448816	73.8666
191000	4987	2271	0.455384	74.322
192000	5032	2384	0.473768	74.7958
193000	5059	2473	0.488832	75.2846
194000	5019	2463	0.490735	75.7753
195000	4992	2416	0.483974	76.2593
196000	5002	2318	0.463415	76.7227
197000	5023	2407	0.479196	77.2019
198000	4984	2406	0.482745	77.6847
199000	4892	2374	0.485282	78.1699
200000	4853	2401	0.494746	78.6647
201000	4820	2302	0.477593	79.1423
202000	4769	2233	0.468232	79.6105
203000	4748	2188	0.460826	80.0713
204000	4755	2175	0.457413	80.5288
205000	4727	2159	0.456738	80.9855
206000	4692	2184	0.465473	81.451
207000	4733	2187	0.462075	81.913
208000	4779	2163	0.452605	82.3656
209000	4825	2151	0.445803	82.8114
210000	4881	2143	0.439049	83.2505
211000	4899	2199	0.448867	83.6994
212000	4938	2202	0.44593	84.1453
213000	4930	2202	0.446653	84.5919
214000	4954	2214	0.446912	85.0389
215000	4975	2269	0.45608	85.4949
216000	5001	2281	0.456109	85.951
217000	5012	2268	0.452514	86.4036
218000	5023	2267	0.451324	86.8549
219000	5061	2305	0.455444	87.3103
220000	5031	2293	0.455774	87.7661
221000	5040	2292	0.454762	88.2209
222000	5070	2362	0.465878	88.6867
223000	5118	2388	0.466589	89.1533
224000	5099	2355	0.461855	89.6152
225000	5077	2339	0.460705	90.0759
226000	5052	2386	0.472288	90.5482
227000	5041	2311	0.458441	91.0066
228000	5006	2332	0.465841	91.4725
229000	4991	2287	0.458225	91.9307
230000	5007	2221	0.443579	92.3743
231000	5001	2255	0.45091	92.8252
232000	4965	2217	0.446526	93.2717
233000	4924	2310	0.469131	93.7408
234000	4923	2509	0.509649	94.2505
235000	4946	2692	0.544278	94.7948
236000	4913	2779	0.565642	95.3604
237000	4869	2811	0.577326	95.9377
238000	4890	2802	0.573006	96.5107
239000	4855	2805	0.577755	97.0885
240000	4755	2723	0.57266	97.6611
241000	4651	2565	0.551494	98.2126
242000	4624	2558	0.553201	98.7658
243000	4635	2459	0.530529	99.2964
244000	4573	2293	0.501421	99.7978
245000	4591	2059	0.448486	100.246
246000	4639	1857	0.400302	100.647
247000	4659	1839	0.39472	101.041
248000	4646	1756	0.37796	101.419
249000	4646	1684	0.362462	101.782
250000	4711	1799	0.381872	102.164
251000	4816	1916	0.397841	102.561
252000	4838	1958	0.404713	102.966
253000	4867	2013	0.413602	103.38
254000	4961	2075	0.418262	103.798
255000	4927	2161	0.438604	104.237
256000	4911	2263	0.460802	104.697
257000	4954	2376	0.479612	105.177
258000	4963	2481	0.499899	105.677
259000	5004	2598	0.519185	106.196
260000	5003	2637	0.527084	106.723
261000	4994	2666	0.533841	107.257
262000	5027	2673	0.531729	107.789
263000	4978	2622	0.526718	108.315
264000	4930	2494	0.505882	108.821
265000	4901	2383	0.486227	109.308
266000	4900	2300	0.469388	109.777
267000	4858	2246	0.46233	110.239
268000	4863	2227	0.457948	110.697
269000	4858	2266	0.466447	111.164
270000	4868	2254	0.463024	111.627
271000	4821	2249	0.466501	112.093
272000	4774	2172	0.454964	112.548
273000	4784	2114	0.44189	112.99
274000	4818	2158	0.447904	113.438
275000	4877	2221	0.455403	113.893
276000	4876	2272	0.465956	114.359
277000	4936	2266	0.459076	114.818
278000	4950	2232	0.450909	115.269
279000	4966	2124	0.427708	115.697
280000	5030	2160	0.429423	116.126
281000	5038	2192	0.435093	116.562
282000	5042	2232	0.442681	117.004
283000	5059	2261	0.446926	117.451
284000	5063	2279	0.450128	117.901
285000	5028	2242	0.445903	118.347
286000	5000	2222	0.4444	118.792
287000	5001	2283	0.456509	119.248
288000	4934	2276	0.461289	119.709
289000	4895	2417	0.493769	120.203
290000	4831	2487	0.5148	120.718
291000	4796	2430	0.506672	121.225
292000	4758	2522	0.530055	121.755
293000	4707	2541	0.539834	122.295
294000	4688	2640	0.56314	122.858
295000	4679	2781	0.594358	123.452
296000	4644	2752	0.592593	124.045
297000	4603	2649	0.575494	124.62
298000	4613	2575	0.558205	125.178
299000	4580	2362	0.515721	125.694
300000	4582	2108	0.460061	126.154
301000	4584	2018	0.440227	126.594
302000	4602	1758	0.382008	126.976
303000	4597	1651	0.359147	127.335
304000	4570	1456	0.3186	127.654
305000	4560	1280	0.280702	127.935
306000	4563	1273	0.278983	128.214
307000	4585	1369	0.298582	128.512
308000	4583	1423	0.310495	128.823
309000	4583	1435	0.313114	129.136
310000	4622	1528	0.330593	129.467
311000	4680	1540	0.32906	129.796
312000	4640	1644	0.35431	130.15
313000	4671	1733	0.371013	130.521
314000	4753	1805	0.37976	130.901
315000	4814	1918	0.398421	131.299
316000	4815	1893	0.393146	131.692
317000	4785	1805	0.37722	132.069
318000	4803	1797	0.374141	132.444
319000	4885	1919	0.392835	132.836
320000	4842	1976	0.408096	133.245
321000	4837	2039	0.421542	133.666
322000	4901	2059	0.420118	134.086
323000	4940	2126	0.430364	134.517
324000	4894	2132	0.435635	134.952
325000	4859	2139	0.440214	135.392
326000	4866	2188	0.449651	135.842
327000	4881	2259	0.462815	136.305
328000	4904	2284	0.465742	136.771
329000	4868	2192	0.450288	137.221
330000	4836	2172	0.449132	137.67
331000	4871	2037	0.418189	138.088
332000	4806	1974	0.410737	138.499
333000	4754	1948	0.40976	138.909
334000	4751	2029	0.427068	139.336
335000	4736	1996	0.421453	139.757
336000	4774	1994	0.417679	140.175
337000	4773	1975	0.413786	140.589
338000	4729	1945	0.411292	141
339000	4689	1947	0.415227	141.415
340000	4721	1923	0.407329	141.823
341000	4711	2057	0.436638	142.259
342000	4755	2131	0.44816	142.707
343000	4795	2137	0.445673	143.153
344000	4837	2057	0.425264	143.578
345000	4876	1974	0.40484	143.983
346000	4938	2038	0.412718	144.396
347000	4955	2057	0.415136	144.811
348000	4968	2120	0.426731	145.238
349000	5000	2208	0.4416	145.679
350000	5017	2189	0.436317	146.116
351000	4985	2137	0.428686	146.544
352000	4977	2157	0.433394	146.978
353000	4990	2152	0.431263	147.409
354000	4938	2118	0.428919	147.838
355000	4909	2131	0.434101	148.272
356000	4852	2070	0.426628	148.699
357000	4876	2062	0.422888	149.122
358000	4903	2103	0.428921	149.55
359000	4840	2002	0.413636	149.964
360000	4834	2066	0.427389	150.391
361000	4814	2106	0.437474	150.829
362000	4862	2114	0.4348	151.264
363000	4802	2128	0.443149	151.707
364000	4729	2127	0.449778	152.157
365000	4696	2190	0.466354	152.623
366000	4752	2266	0.476852	153.1
367000	4632	2224	0.480138	153.58
368000	4623	2139	0.462687	154.043
369000	4676	2176	0.465355	154.508
370000	4673	2127	0.455168	154.963
371000	4670	2140	0.458244	155.421
372000	4611	2093	0.453915	155.875
373000	4605	2029	0.440608	156.316
374000	4642	2078	0.447652	156.764
375000	4648	2036	0.438038	157.202
376000	4589	1971	0.429505	157.631
377000	4691	2011	0.428693	158.06
378000	4761	2043	0.429112	158.489
379000	4839	2109	0.435834	158.925
380000	4883	2135	0.437231	159.362
381000	4933	2177	0.441314	159.803
382000	4972	2250	0.452534	160.256
383000	5029	2339	0.465102	160.721
384000	5109	2431	0.475827	161.197
385000	5165	2553	0.494288	161.691
386000	5233	2595	0.495891	162.187
387000	5202	2558	0.491734	162.679
388000	5109	2521	0.493443	163.172
389000	4990	2482	0.497395	163.67
390000	4969	2521	0.507346	164.177
391000	5010	2556	0.51018	164.687
392000	5030	2564	0.509742	165.197
393000	5035	2445	0.485601	165.682
394000	5076	2432	0.479117	166.162
395000	5040	2316	0.459524	166.621
396000	5002	2288	0.457417	167.079
397000	5011	2207	0.440431	167.519
398000	5053	2235	0.442311	167.961
399000	5135	2265	0.441091	168.402
400000	5108	2176	0.425998	168.828
401000	5083	2145	0.421995	169.25
402000	5065	2103	0.415202	169.666
403000	5024	2216	0.441083	170.107
404000	4981	2197	0.441076	170.548
405000	5041	2303	0.456854	171.005
406000	5079	2401	0.472731	171.477
407000	5137	2551	0.496593	171.974
408000	5168	2628	0.508514	172.482
409000	5199	2633	0.506444	172.989
410000	5204	2600	0.499616	173.488
411000	5175	2535	0.489855	173.978
412000	5185	2565	0.494696	174.473
413000	5229	2591	0.495506	174.969
414000	5254	2616	0.497906	175.466
415000	5262	2592	0.492588	175.959
416000	5267	2579	0.489653	176.449
417000	5291	2589	0.489321	176.938
418000	5309	2611	0.491806	177.43
419000	5330	2678	0.502439	177.932
420000	5390	2824	0.523933	178.456
421000	5343	2859	0.535093	178.991
422000	5335	2869	0.537769	179.529
423000	5304	2788	0.525641	180.055
424000	5213	2691	0.516209	180.571
425000	5339	2669	0.499906	181.071
426000	5316	2654	0.499248	181.57
427000	5278	2644	0.500947	182.071
428000	5213	2627	0.503932	182.575
429000	5149	2523	0.489998	183.065
430000	5162	2484	0.481209	183.546
431000	5249	2543	0.484473	184.031
432000	5258	2516	0.478509	184.509
433000	5286	2522	0.477109	184.986
434000	5383	2591	0.48133	185.468
435000	5220	2626	0.503065	185.971
436000	5231	2627	0.502198	186.473
437000	5217	2635	0.50508	186.978
438000	5229	2583	0.493976	187.472
439000	5223	2567	0.49148	187.963
440000	5162	2420	0.468811	188.432
441000	5096	2232	0.437991	188.87
442000	5098	2080	0.408003	189.278
443000	5151	2047	0.397399	189.676
444000	5105	2021	0.395886	190.071
445000	5086	1988	0.390877	190.462
446000	5035	1955	0.388282	190.851
447000	5004	1940	0.38769	191.238
448000	4987	1953	0.391618	191.63
449000	5000	1996	0.3992	192.029
450000	5045	2151	0.426363	192.455
451000	5095	2293	0.450049	192.906
452000	5086	2460	0.483681	193.389
453000	5023	2503	0.498308	193.887
454000	5017	2479	0.49412	194.382
455000	5079	2563	0.504627	194.886
456000	5090	2560	0.502947	195.389
457000	5130	2594	0.505653	195.895
458000	5082	2554	0.502558	196.397
459000	4975	2529	0.508342	196.906
460000	4898	2374	0.484688	197.39
461000	4870	2332	0.47885	197.869
462000	4867	2327	0.478118	198.347
463000	4859	2231	0.459148	198.807
464000	4823	2185	0.453038	199.26
465000	4772	2044	0.428332	199.688
466000	4753	2013	0.423522	200.111
467000	4764	1982	0.416037	200.527
468000	4855	2017	0.415448	200.943
469000	4933	2009	0.407257	201.35
470000	4950	2076	0.419394	201.77
471000	4950	2128	0.429899	202.199
472000	4941	2145	0.434123	202.634
473000	4970	2238	0.450302	203.084
474000	5056	2316	0.45807	203.542
475000	5067	2349	0.463588	204.006
476000	5131	2371	0.462093	204.468
477000	5133	2407	0.468927	204.937
478000	5151	2467	0.478936	205.416
479000	5173	2515	0.486178	205.902
480000	5221	2613	0.500479	206.402
481000	5282	2660	0.503597	206.906
482000	5244	2596	0.495042	207.401
483000	5197	2565	0.493554	207.894
484000	5149	2555	0.496213	208.391
485000	5128	2526	0.49259	208.883
486000	5075	2483	0.489261	209.372
487000	5021	2373	0.472615	209.845
488000	4929	2273	0.461148	210.306
489000	4880	2170	0.444672	210.751
490000	4876	2076	0.425759	211.177
491000	4780	1894	0.396234	211.573
492000	4887	2001	0.409454	211.982
493000	4958	2076	0.418717	212.401
494000	4992	2076	0.415865	212.817
495000	4954	2082	0.420266	213.237
496000	5005	2183	0.436164	213.673
497000	5014	2248	0.448345	214.122
498000	5077	2307	0.454402	214.576
499000	5165	2449	0.474153	215.05
500000	5175	2523	0.487536	215.538
501000	5171	2605	0.503771	216.042
502000	5103	2431	0.476386	216.518
503000	5088	2330	0.45794	216.976
504000	5081	2285	0.449715	217.426
505000	5126	2292	0.447132	217.873
506000	5125	2215	0.432195	218.305
507000	5098	2216	0.43468	218.74
508000	5047	2185	0.43293	219.172
509000	5038	2190	0.434696	219.607
510000	5062	2256	0.445674	220.053
511000	5120	2330	0.455078	220.508
512000	5117	2429	0.474692	220.983
513000	5068	2366	0.466851	221.449
514000	5046	2328	0.461356	221.911
515000	5028	2278	0.453063	222.364
516000	5020	2328	0.463745	222.828
517000	5018	2306	0.459546	223.287
518000	5031	2245	0.446233	223.733
519000	4947	2127	0.429958	224.163
520000	4891	2045	0.418115	224.582
521000	4869	2027	0.416307	224.998
522000	4826	1950	0.404061	225.402
523000	4848	2064	0.425743	225.828
524000	4849	2177	0.448959	226.277
525000	4879	2283	0.467924	226.745
526000	4885	2265	0.463664	227.208
527000	4982	2242	0.45002	227.658
528000	5040	2258	0.448016	228.106
529000	5108	2322	0.454581	228.561
530000	5148	2334	0.45338	229.014
531000	5152	2346	0.455357	229.47
532000	5179	2411	0.465534	229.935
533000	5202	2446	0.470204	230.405
534000	5226	2450	0.46881	230.874
535000	5244	2454	0.467963	231.342
536000	5212	2376	0.455871	231.798
537000	5139	2359	0.459039	232.257
538000	5169	2515	0.486554	232.743
539000	5187	2523	0.486408	233.23
540000	5171	2519	0.48714	233.717
541000	5185	2495	0.481196	234.198
542000	5205	2471	0.474736	234.673
543000	5156	2426	0.47052	235.143
544000	5143	2361	0.459071	235.603
545000	5001	2243	0.44851	236.051
546000	5011	2271	0.453203	236.504
547000	5035	2337	0.464151	236.968
548000	4997	2257	0.451671	237.42
549000	4947	2205	0.445725	237.866
550000	4958	2268	0.457443	238.323
551000	5013	2345	0.467784	238.791
552000	5069	2451	0.483527	239.275
553000	5110	2466	0.482583	239.757
554000	5108	2386	0.46711	240.224
555000	5237	2297	0.43861	240.663
556000	5176	2214	0.427743	241.091
557000	5183	2249	0.433919	241.525
558000	5209	2291	0.439816	241.964
559000	5286	2356	0.445706	242.41
560000	5286	2362	0.446841	242.857
561000	5267	2319	0.440289	243.297
562000	5225	2243	0.429282	243.726
563000	5244	2246	0.428299	244.155
564000	5271	2369	0.44944	244.604
565000	5315	2587	0.486736	245.091
566000	5372	2650	0.493299	245.584
567000	5403	2637	0.488062	246.072
568000	5354	2622	0.489727	246.562
569000	5286	2616	0.494892	247.057
570000	5291	2593	0.490077	247.547
571000	5249	2577	0.490951	248.038
572000	5261	2599	0.494013	248.532
573000	5217	2639	0.505846	249.038
574000	5210	2670	0.512476	249.55
575000	5185	2663	0.513597	250.064
576000	5193	2715	0.522819	250.587
577000	5183	2687	0.518426	251.105
578000	5177	2601	0.502415	251.608
579000	5195	2469	0.475265	252.083
580000	5151	2343	0.454863	252.538
581000	5174	2250	0.434867	252.973
582000	5187	2219	0.4278	253.4
583000	5213	2077	0.398427	253.799
584000	5171	2007	0.388126	254.187
585000	5123	1937	0.378099	254.565
586000	5123	1905	0.371852	254.937
587000	5054	1890	0.373961	255.311
588000	5082	1928	0.379378	255.69
589000	5133	2075	0.404247	256.094
590000	5193	2219	0.427306	256.522
591000	5083	2241	0.440881	256.963
592000	4988	2182	0.43745	257.4
593000	4906	2184	0.445169	257.845
594000	5001	2277	0.455309	258.301
595000	5000	2240	0.448	258.749
596000	4864	2170	0.446135	259.195
597000	4794	2102	0.438465	259.633
598000	4714	1982	0.42045	260.054
599000	4630	1964	0.42419	260.478
600000	4564	1894	0.414987	260.893
601000	4681	1949	0.416364	261.309
602000	4719	2029	0.429964	261.739
603000	4810	2072	0.430769	262.17
604000	4678	1956	0.418127	262.588
605000	4761	2027	0.425751	263.014
606000	4962	2190	0.441354	263.455
607000	5084	2324	0.45712	263.912
608000	5181	2483	0.479251	264.391
609000	5264	2468	0.468845	264.86
610000	5308	2488	0.468726	265.329
611000	5219	2387	0.457367	265.786
612000	5261	2401	0.456377	266.243
613000	5218	2484	0.476044	266.719
614000	5287	2535	0.479478	267.198
615000	5250	2592	0.493714	267.692
616000	5212	2554	0.490023	268.182
617000	5218	2524	0.48371	268.666
618000	5175	2515	0.48599	269.152
619000	5143	2581	0.501847	269.654
620000	5135	2593	0.504966	270.159
621000	5216	2652	0.508436	270.667
622000	5178	2586	0.499421	271.166
623000	5205	2567	0.49318	271.66
624000	5190	2582	0.497495	272.157
625000	5171	2513	0.48598	272.643
626000	5103	2469	0.483833	273.127
627000	5053	2357	0.466456	273.593
628000	5039	2309	0.458226	274.052
629000	5021	2207	0.439554	274.491
630000	5024	2218	0.441481	274.933
631000	5021	2247	0.44752	275.38
632000	5038	2266	0.449782	275.83
633000	5072	2320	0.457413	276.287
634000	5103	2305	0.451695	276.739
635000	5155	2369	0.459554	277.199
636000	5220	2362	0.45249	277.651
637000	5266	2350	0.446259	278.097
638000	5299	2267	0.427817	278.525
639000	5270	2294	0.435294	278.96
640000	5193	2253	0.433853	279.394
641000	5148	2244	0.435897	279.83
642000	5135	2235	0.435248	280.265
643000	5058	2106	0.41637	280.682
644000	4977	2051	0.412096	281.094
645000	4909	1933	0.393767	281.488
646000	4896	1904	0.388889	281.877
647000	4848	1986	0.409653	282.286
648000	4748	1946	0.409857	282.696
649000	4725	1897	0.401481	283.098
650000	4811	1911	0.397215	283.495
651000	4793	1879	0.39203	283.887
652000	4761	1841	0.386683	284.273
653000	4694	1796	0.382616	284.656
654000	4793	1897	0.395786	285.052
655000	4796	1960	0.408674	285.461
656000	4760	2032	0.426891	285.887
657000	4752	1988	0.41835	286.306
658000	4849	2155	0.444422	286.75
659000	4875	2171	0.445333	287.196
660000	4864	2090	0.429688	287.625
661000	4887	2089	0.427461	288.053
662000	4885	2151	0.440328	288.493
663000	4992	2302	0.461138	288.954
664000	4946	2206	0.446017	289.4
665000	4956	2192	0.442292	289.842
666000	5022	2190	0.436081	290.279
667000	5078	2286	0.450177	290.729
668000	5063	2291	0.452499	291.181
669000	5088	2354	0.462657	291.644
670000	5083	2461	0.484163	292.128
671000	5061	2475	0.489034	292.617
672000	5168	2496	0.482972	293.1
673000	5187	2513	0.48448	293.585
674000	5174	2538	0.49053	294.075
675000	5240	2616	0.499237	294.574
676000	5186	2638	0.508677	295.083
677000	5184	2642	0.509645	295.593
678000	5212	2664	0.511128	296.104
679000	5179	2597	0.501448	296.605
680000	5151	2575	0.499903	297.105
681000	5174	2614	0.505218	297.61
682000	5113	2577	0.504009	298.114
683000	5036	2522	0.500794	298.615
684000	5012	2550	0.508779	299.124
685000	4947	2493	0.503942	299.628
686000	4900	2434	0.496735	300.125
687000	4891	2413	0.493355	300.618
688000	4892	2436	0.497956	301.116
689000	4924	2476	0.502843	301.619
690000	4960	2520	0.508065	302.127
691000	4976	2532	0.508842	302.636
692000	4928	2532	0.513799	303.149
693000	4926	2524	0.512383	303.662
694000	4975	2515	0.505528	304.167
695000	5052	2504	0.495645	304.663
696000	5161	2559	0.495834	305.159
697000	5155	2551	0.494859	305.654
698000	5118	2460	0.480657	306.134
699000	5163	2489	0.482084	306.616
700000	5128	2426	0.473089	307.09
701000	5173	2443	0.47226	307.562
702000	5246	2456	0.468166	308.03
703000	5312	2466	0.464232	308.494
704000	5323	2483	0.466466	308.961
705000	5266	2548	0.483859	309.445
706000	5219	2523	0.483426	309.928
707000	5265	2531	0.480722	310.409
708000	5292	2566	0.484883	310.894
709000	5193	2449	0.471596	311.365
710000	5204	2386	0.458493	311.824
711000	5168	2314	0.447755	312.271
712000	5136	2314	0.450545	312.722
713000	5076	2258	0.444838	313.167
714000	5078	2276	0.448208	313.615
715000	5101	2257	0.442462	314.057
716000	5054	2222	0.439652	314.497
717000	4961	2169	0.43721	314.934
718000	4912	2122	0.432003	315.366
719000	4933	2213	0.448611	315.815
720000	4866	2264	0.465269	316.28
721000	4851	2209	0.45537	316.736
722000	4856	2178	0.448517	317.184
723000	4935	2295	0.465046	317.649
724000	4933	2305	0.467261	318.116
725000	4913	2295	0.467128	318.584
726000	4963	2257	0.454765	319.038
727000	4989	2281	0.457206	319.495
728000	5070	2298	0.453254	319.949
729000	5177	2377	0.459146	320.408
730000	5268	2360	0.447988	320.856
731000	5224	2468	0.472435	321.328
732000	5268	2436	0.462415	321.791
733000	5261	2313	0.43965	322.23
734000	5199	2271	0.436815	322.667
735000	5170	2210	0.427466	323.095
736000	5191	2243	0.432094	323.527
737000	5232	2196	0.419725	323.946
738000	5235	2215	0.423114	324.37
739000	5188	2178	0.419815	324.789
740000	5241	2311	0.440946	325.23
741000	5370	2402	0.4473	325.678
742000	5356	2528	0.471994	326.15
743000	5329	2539	0.47645	326.626
744000	5445	2575	0.472911	327.099
745000	5455	2631	0.48231	327.581
746000	5392	2644	0.490356	328.072
747000	5415	2695	0.497692	328.569
748000	5391	2687	0.498423	329.068
749000	5397	2635	0.488234	329.556
750000	5323	2567	0.482247	330.038
751000	5237	2471	0.471835	330.51
752000	5193	2363	0.455036	330.965
753000	5211	2491	0.478027	331.443
754000	5096	2356	0.462323	331.905
755000	5120	2328	0.454688	332.36
756000	5147	2385	0.463377	332.824
757000	5110	2398	0.469276	333.293
758000	5095	2455	0.481845	333.775
759000	5064	2500	0.493681	334.268
760000	5063	2409	0.475805	334.744
761000	5061	2375	0.469275	335.213
762000	5045	2409	0.477502	335.691
763000	5050	2322	0.459802	336.151
764000	5077	2383	0.469372	336.62
765000	5030	2392	0.475547	337.096
766000	5049	2381	0.471579	337.567
767000	5031	2421	0.481216	338.048
768000	4987	2407	0.482655	338.531
769000	4960	2404	0.484677	339.016
770000	4980	2452	0.492369	339.508
771000	4959	2419	0.4878	339.996
772000	4949	2413	0.487573	340.484
773000	4914	2374	0.483109	340.967
774000	4942	2366	0.478754	341.445
775000	4968	2258	0.454509	341.9
776000	4936	2172	0.440032	342.34
777000	4961	2081	0.419472	342.759
778000	4971	1965	0.395293	343.155
779000	4943	1913	0.387012	343.542
780000	4961	1923	0.387623	343.929
781000	5020	1966	0.391633	344.321
782000	5101	2015	0.395021	344.716
783000	5086	2020	0.397169	345.113
784000	5043	2045	0.405513	345.519
785000	5029	2115	0.420561	345.939
786000	5057	2173	0.429701	346.369
787000	5048	2292	0.454041	346.823
788000	5051	2403	0.475747	347.299
789000	5091	2473	0.485759	347.784
790000	5012	2518	0.502394	348.287
791000	4994	2558	0.512215	348.799
792000	4923	2541	0.516149	349.315
793000	4940	2618	0.52996	349.845
794000	5026	2672	0.531635	350.377
795000	5080	2668	0.525197	350.902
796000	5081	2651	0.521748	351.424
797000	5124	2640	0.515222	351.939
798000	5118	2600	0.508011	352.447
799000	5078	2548	0.501772	352.949
800000	5132	2322	0.452455	353.401
801000	5127	2217	0.432417	353.834
802000	5137	2113	0.41133	354.245
803000	5143	2029	0.394517	354.639
804000	5058	1932	0.381969	355.021
805000	5004	1912	0.382094	355.404
806000	4980	1894	0.380321	355.784
807000	4936	1806	0.365883	356.15
808000	4932	1788	0.36253	356.512
809000	4996	1708	0.341873	356.854
810000	4999	1883	0.376675	357.231
811000	4993	1993	0.399159	357.63
812000	5009	2123	0.423837	358.054
813000	5016	2154	0.429426	358.483
814000	5004	2154	0.430456	358.914
815000	5010	2174	0.433932	359.348
816000	4998	2214	0.442977	359.791
817000	4997	2275	0.455273	360.246
818000	5002	2180	0.435826	360.682
819000	4999	2299	0.459892	361.142
820000	4981	2289	0.459546	361.601
821000	4999	2299	0.459892	362.061
822000	5016	2280	0.454545	362.516
823000	5018	2292	0.456756	362.972
824000	5112	2386	0.466745	363.439
825000	5252	2474	0.471059	363.91
826000	5223	2425	0.464293	364.374
827000	5234	2358	0.450516	364.825
828000	5214	2454	0.470656	365.296
829000	5215	2453	0.470374	365.766
830000	5183	2473	0.477137	366.243
831000	5134	2404	0.468251	366.711
832000	5090	2400	0.471513	367.183
833000	5070	2354	0.4643	367.647
834000	4998	2296	0.459384	368.107
835000	4834	2218	0.458833	368.565
836000	4918	2308	0.469296	369.035
837000	4876	2322	0.47621	369.511
838000	4895	2337	0.477426	369.988
839000	4883	2253	0.461397	370.45
840000	4907	2277	0.464031	370.914
841000	4979	2373	0.476602	371.39
842000	4919	2205	0.448262	371.839
843000	4914	2210	0.449735	372.288
844000	4827	2189	0.453491	372.742
845000	4871	2123	0.435845	373.178
846000	4856	1942	0.399918	373.578
847000	4798	1828	0.380992	373.959
848000	4811	1827	0.379755	374.338
849000	4831	1901	0.3935	374.732
850000	4866	1934	0.397452	375.129
851000	4829	1855	0.384138	375.513
852000	4926	2044	0.414941	375.928
853000	4957	2105	0.424652	376.353
854000	5047	2181	0.432138	376.785
855000	5061	2285	0.451492	377.237
856000	5031	2401	0.477241	377.714
857000	5120	2458	0.480078	378.194
858000	5095	2359	0.463003	378.657
859000	5051	2315	0.458325	379.115
860000	5064	2322	0.458531	379.574
861000	5064	2228	0.439968	380.014
862000	5037	2089	0.414731	380.429
863000	5035	2083	0.413704	380.842
864000	5027	2091	0.415954	381.258
865000	5024	2032	0.404459	381.663
866000	5023	2081	0.414294	382.077
867000	5022	2168	0.431701	382.509
868000	5085	2345	0.46116	382.97
869000	5108	2352	0.460454	383.43
870000	5049	2281	0.451773	383.882
871000	5115	2443	0.477615	384.36
872000	5180	2432	0.469498	384.829
873000	5181	2295	0.442965	385.272
874000	5190	1898	0.365703	385.638
875000	5193	1669	0.321394	385.959
876000	5223	1551	0.296956	386.256
877000	5259	1407	0.267541	386.524
878000	5221	1039	0.199004	386.723
879000	5230	646	0.123518	386.846
880000	5254	328	0.0624286	386.909
881000	5183	-51	-0.00983986	386.899
882000	5131	5	0.000974469	386.9
883000	5096	138	0.0270801	386.927
884000	5123	477	0.0931095	387.02
885000	5069	707	0.139475	387.159
886000	5034	778	0.154549	387.314
887000	5003	913	0.182491	387.497
888000	4987	1189	0.23842	387.735
889000	4970	1542	0.310262	388.045
890000	4955	1805	0.364279	388.409
891000	4954	2124	0.428744	388.838
892000	4928	2168	0.439935	389.278
893000	4967	2177	0.438293	389.716
894000	4973	2235	0.449427	390.166
895000	5069	2335	0.460643	390.627
896000	5072	2338	0.460962	391.087
897000	5029	2325	0.462319	391.55
898000	5055	2329	0.460732	392.011
899000	5056	2360	0.466772	392.477
900000	5043	2381	0.47214	392.949
901000	5009	2123	0.423837	393.373
902000	5004	2080	0.415667	393.789
903000	4966	1986	0.399919	394.189
904000	4950	1920	0.387879	394.577
905000	4922	1854	0.376676	394.953
906000	4991	1869	0.374474	395.328
907000	5020	1914	0.381275	395.709
908000	5073	1903	0.375123	396.084
909000	5056	1940	0.383703	396.468
910000	5054	1924	0.380689	396.849
911000	5083	2151	0.423175	397.272
912000	5105	2191	0.429187	397.701
913000	5105	2241	0.438981	398.14
914000	5070	2260	0.445759	398.586
915000	5017	2287	0.45585	399.042
916000	4967	2273	0.45762	399.499
917000	4934	2230	0.451966	399.951
918000	4857	2241	0.461396	400.413
919000	4877	2227	0.456633	400.869
920000	4940	2340	0.473684	401.343
921000	4977	2395	0.481214	401.824
922000	4991	2247	0.45021	402.274
923000	5064	2336	0.461295	402.736
924000	5076	2356	0.464145	403.2
925000	5101	2347	0.460106	403.66
926000	5033	2283	0.453606	404.114
927000	5072	2192	0.432177	404.546
928000	5030	2190	0.435388	404.981
929000	4995	2119	0.424224	405.405
930000	4966	2058	0.414418	405.82
931000	4928	2070	0.420049	406.24
932000	4952	2276	0.459612	406.699
933000	4950	2262	0.45697	407.156
934000	5017	2297	0.457843	407.614
935000	4977	2253	0.452682	408.067
936000	5035	2291	0.455015	408.522
937000	4998	2384	0.476991	408.999
938000	5034	2362	0.469209	409.468
939000	5082	2386	0.4695	409.938
940000	5086	2408	0.473457	410.411
941000	5104	2356	0.461599	410.873
942000	5176	2246	0.433926	411.307
943000	5163	2163	0.418942	411.726
944000	5111	2031	0.397378	412.123
945000	5115	1979	0.386901	412.51
946000	5156	2036	0.39488	412.905
947000	5219	2051	0.392987	413.298
948000	5245	2021	0.385319	413.683
949000	5217	2001	0.383554	414.067
950000	5229	1991	0.380761	414.447
951000	5225	2035	0.389474	414.837
952000	5129	2133	0.415871	415.253
953000	5115	2185	0.427175	415.68
954000	5100	2218	0.434902	416.115
955000	5123	2305	0.449932	416.565
956000	5079	2285	0.449892	417.015
957000	5041	2331	0.462408	417.477
958000	5050	2372	0.469703	417.947
959000	5089	2445	0.480448	418.427
960000	5091	2425	0.476331	418.903
961000	5077	2435	0.479614	419.383
962000	5086	2478	0.48722	419.87
963000	5064	2470	0.487757	420.358
964000	5067	2517	0.496744	420.855
965000	5123	2593	0.506149	421.361
966000	5108	2608	0.510572	421.871
967000	5138	2536	0.493577	422.365
968000	5167	2617	0.506483	422.872
969000	5158	2652	0.514153	423.386
970000	5157	2731	0.529571	423.915
971000	5218	2726	0.522422	424.438
972000	5248	2698	0.514101	424.952
973000	5299	2663	0.502548	425.454
974000	5283	2661	0.503691	425.958
975000	5267	2581	0.490032	426.448
976000	5321	2633	0.494832	426.943
977000	5313	2647	0.498212	427.441
978000	5289	2643	0.499716	427.941
979000	5291	2633	0.497637	428.438
980000	5169	2495	0.482685	428.921
981000	5024	2356	0.468949	429.39
982000	4974	2286	0.45959	429.85
983000	4906	2280	0.464737	430.314
984000	4967	2311	0.465271	430.78
985000	4956	2332	0.470541	431.25
986000	4924	2260	0.458976	431.709
987000	4900	2258	0.460816	432.17
988000	4872	2206	0.452791	432.623
989000	4840	2180	0.450413	433.073
990000	4902	2246	0.45818	433.531
991000	4978	2336	0.469265	434.001
992000	4986	2366	0.474529	434.475
993000	4988	2416	0.484362	434.96
994000	4974	2378	0.478086	435.438
995000	4953	2365	0.477488	435.915
996000	4956	2400	0.484262	436.399
997000	4962	2418	0.487304	436.887
998000	4994	2462	0.492992	437.38
999000	4998	2458	0.491797	437.872
1000000	5018	2480	0.494221	438.366
1001000	5023	2481	0.493928	438.86
1002000	5019	2483	0.49472	439.354
1003000	5008	2348	0.46885	439.823
1004000	4926	2302	0.467316	440.291
1005000	4932	2356	0.477697	440.768
1006000	4916	2306	0.469081	441.237
1007000	4902	2258	0.460628	441.698
1008000	4889	2221	0.454285	442.152
1009000	4929	2207	0.447758	442.6
1010000	4914	2148	0.437118	443.037
1011000	4913	2151	0.437818	443.475
1012000	4922	2184	0.443722	443.919
1013000	4944	2328	0.470874	444.39
1014000	4981	2357	0.473198	444.863
1015000	4979	2247	0.451295	445.314
1016000	4982	2232	0.448013	445.762
1017000	4976	2252	0.452572	446.215
1018000	4975	2263	0.454874	446.669
1019000	4911	2281	0.464468	447.134
1020000	4977	2367	0.475588	447.61
1021000	4972	2356	0.473854	448.083
1022000	4949	2331	0.471004	448.554
1023000	4933	2297	0.46564	449.02
1024000	4927	2309	0.468642	449.489
1025000	4865	2347	0.482425	449.971
1026000	4904	2400	0.489396	450.46
1027000	4911	2437	0.496233	450.957
1028000	4863	2375	0.488382	451.445
1029000	4890	2368	0.484254	451.929
1030000	4851	2343	0.482993	452.412
1031000	4871	2337	0.479778	452.892
1032000	4896	2280	0.465686	453.358
1033000	4931	2253	0.456905	453.815
1034000	4981	2245	0.450713	454.265
1035000	5029	2251	0.447604	454.713
1036000	4987	2277	0.456587	455.17
1037000	5006	2216	0.442669	455.612
1038000	5070	2270	0.447732	456.06
1039000	5095	2277	0.446909	456.507
1040000	5095	2227	0.437095	456.944
1041000	5123	2299	0.44876	457.393
1042000	5109	2297	0.449599	457.842
1043000	5021	2259	0.44991	458.292
1044000	4996	2260	0.452362	458.745
1045000	4993	2191	0.438814	459.183
1046000	4996	2116	0.423539	459.607
1047000	4960	2134	0.430242	460.037
1048000	4908	2078	0.42339	460.461
1049000	4891	1991	0.407074	460.868
1050000	4854	1976	0.407087	461.275
1051000	4809	1895	0.394053	461.669
1052000	4879	1991	0.408075	462.077
1053000	4951	2115	0.427186	462.504
1054000	4981	2173	0.436258	462.94
1055000	5014	2274	0.45353	463.394
1056000	5001	2285	0.456909	463.851
1057000	5027	2239	0.445395	464.296
1058000	5036	2236	0.444003	464.74
1059000	5048	2248	0.445325	465.186
1060000	5068	2302	0.454223	465.64
1061000	5063	2317	0.457634	466.097
1062000	5026	2280	0.453641	466.551
1063000	5044	2232	0.442506	466.994
1064000	5020	2214	0.441036	467.435
1065000	5020	2220	0.442231	467.877
1066000	5046	2212	0.438367	468.315
1067000	5076	2264	0.44602	468.761
1068000	5058	2306	0.455911	469.217
1069000	5045	2399	0.47552	469.693
1070000	5057	2345	0.463714	470.156
1071000	5066	2288	0.451638	470.608
1072000	5021	2195	0.437164	471.045
1073000	4989	2101	0.421126	471.466
1074000	4961	1999	0.402943	471.869
1075000	4912	1920	0.390879	472.26
1076000	4920	1926	0.391463	472.652
1077000	4908	1874	0.381826	473.033
1078000	4937	1861	0.37695	473.41
1079000	4954	1892	0.381914	473.792
1080000	4944	1862	0.376618	474.169
1081000	4929	1847	0.374721	474.544
1082000	4910	1858	0.378411	474.922
1083000	4924	1866	0.37896	475.301
1084000	4915	1891	0.384741	475.686
1085000	4911	1835	0.373651	476.059
1086000	4877	1723	0.353291	476.413
1087000	4869	1799	0.36948	476.782
1088000	4857	1859	0.382747	477.165
1089000	4806	1824	0.379526	477.544
1090000	4807	1953	0.406283	477.951
1091000	4832	2078	0.43005	478.381
1092000	4860	2166	0.445679	478.826
1093000	4924	2324	0.471974	479.298
1094000	4945	2417	0.488777	479.787
1095000	4943	2545	0.51487	480.302
1096000	4992	2746	0.55008	480.852
1097000	4992	2796	0.560096	481.412
1098000	5051	2831	0.560483	481.973
1099000	5094	2854	0.560267	482.533
1100000	5097	2837	0.556602	483.09
1101000	5066	2792	0.551125	483.641
1102000	5055	2785	0.55094	484.192
1103000	4963	2729	0.549869	484.741
1104000	4957	2739	0.552552	485.294
1105000	4998	2756	0.551421	485.845
1106000	4984	2688	0.539326	486.385
1107000	4972	2632	0.529364	486.914
1108000	4991	2577	0.516329	487.43
1109000	5007	2511	0.501498	487.932
1110000	5041	2531	0.502083	488.434
1111000	5080	2586	0.509055	488.943
1112000	5144	2638	0.51283	489.456
1113000	5204	2640	0.507302	489.963
1114000	5217	2491	0.477477	490.441
1115000	5220	2498	0.478544	490.919
1116000	5170	2446	0.473114	491.392
1117000	5176	2334	0.450927	491.843
1118000	5137	2225	0.433132	492.276
1119000	5130	2140	0.417154	492.694
1120000	5135	2211	0.430574	493.124
1121000	5138	2238	0.435578	493.56
1122000	5142	2248	0.437184	493.997
1123000	5119	2255	0.440516	494.437
1124000	5147	2431	0.472314	494.91
1125000	5105	2333	0.457003	495.367
1126000	5146	2426	0.471434	495.838
1127000	5139	2575	0.50107	496.339
1128000	5073	2657	0.523753	496.863
1129000	5066	2746	0.542045	497.405
1130000	5101	2613	0.512252	497.917
1131000	5078	2520	0.496258	498.414
1132000	5017	2437	0.485748	498.899
1133000	4967	2435	0.490236	499.39
1134000	4907	2343	0.477481	499.867
1135000	4884	2408	0.493038	500.36
1136000	4833	2357	0.487689	500.848
1137000	4844	2340	0.483072	501.331
1138000	4950	2438	0.492525	501.823
1139000	5024	2560	0.509554	502.333
1140000	4958	2646	0.533683	502.867
1141000	5001	2621	0.524095	503.391
1142000	5038	2672	0.530369	503.921
1143000	5110	2706	0.52955	504.451
1144000	5168	2750	0.532121	504.983
1145000	5202	2724	0.523645	505.506
1146000	5248	2734	0.52096	506.027
1147000	5242	2748	0.524227	506.552
1148000	5166	2648	0.512582	507.064
1149000	5051	2553	0.505444	507.57
1150000	5044	2532	0.501983	508.072
1151000	5008	2600	0.519169	508.591
1152000	5039	2581	0.512205	509.103
1153000	5040	2488	0.493651	509.597
1154000	5042	2350	0.466085	510.063
1155000	5049	2333	0.462072	510.525
1156000	5040	2298	0.455952	510.981
1157000	5038	2224	0.441445	511.422
1158000	5038	2232	0.443033	511.865
1159000	5054	2204	0.43609	512.301
1160000	5070	2208	0.435503	512.737
1161000	5111	2239	0.438075	513.175
1162000	5091	2295	0.450796	513.626
1163000	5062	2344	0.463058	514.089
1164000	5055	2523	0.49911	514.588
1165000	5041	2593	0.514382	515.102
1166000	5074	2704	0.532913	515.635
1167000	5094	2782	0.546133	516.181
1168000	5076	2754	0.542553	516.724
1169000	5106	2688	0.526439	517.25
1170000	5105	2621	0.513418	517.764
1171000	5075	2589	0.510148	518.274
1172000	4991	2431	0.487077	518.761
1173000	4971	2413	0.485415	519.246
1174000	4921	2343	0.476123	519.722
1175000	4875	2275	0.466667	520.189
1176000	4784	2202	0.460284	520.649

## Sheet: CDS skew
position	length	direction	cds_skew	cumlative_cds_skew	direction_label	position_form_ori
193	2387	1	2387	2387	positive	Left
3599	740	-1	-740	1647	negative	Left
5943	2000	-1	-2000	-353	negative	Left
7602	1364	-1	-1364	-1717	negative	Left
9190	1385	-1	-1385	-3102	negative	Left
10283	656	-1	-656	-3758	negative	Left
11727	467	-1	-467	-4225	negative	Left
11864	3158	1	3158	-1067	positive	Left
15382	1130	1	1130	63	positive	Left
16824	1130	1	1130	1193	positive	Left
18321	803	1	803	1996	positive	Left
21732	1463	-1	-1463	533	negative	Left
22094	551	1	551	1084	positive	Left
24387	350	-1	-350	734	negative	Left
26001	809	-1	-809	-75	negative	Left
27184	1070	-1	-1070	-1145	negative	Left
29412	1754	-1	-1754	-2899	negative	Left
29903	371	-1	-371	-3270	negative	Left
30400	356	-1	-356	-3626	negative	Left
32108	1601	-1	-1601	-5227	negative	Left
32610	368	-1	-368	-5595	negative	Left
33675	809	-1	-809	-6404	negative	Left
33845	515	1	515	-5889	positive	Left
35557	980	-1	-980	-6869	negative	Left
35878	314	-1	-314	-7183	negative	Left
36486	440	-1	-440	-7623	negative	Left
36947	314	-1	-314	-7937	negative	Left
37247	326	1	326	-7611	positive	Left
38223	458	-1	-458	-8069	negative	Left
39203	677	-1	-677	-8746	negative	Left
40400	1118	-1	-1118	-9864	negative	Left
41383	740	-1	-740	-10604	negative	Left
42268	1229	1	1229	-9375	positive	Left
45364	1481	-1	-1481	-10856	negative	Left
46135	668	-1	-668	-11524	negative	Left
47997	1463	-1	-1463	-12987	negative	Left
49068	569	-1	-569	-13556	negative	Left
50539	524	-1	-524	-14080	negative	Left
50751	305	1	305	-13775	positive	Left
53449	1436	-1	-1436	-15211	negative	Left
54613	1073	-1	-1073	-16284	negative	Left
55601	638	-1	-638	-16922	negative	Left
55736	647	1	647	-16275	positive	Left
57128	683	-1	-683	-16958	negative	Left
57911	494	-1	-494	-17452	negative	Left
58119	605	1	605	-16847	positive	Left
59628	362	-1	-362	-17209	negative	Left
60330	560	-1	-560	-17769	negative	Left
60489	341	1	341	-17428	positive	Left
61357	479	-1	-479	-17907	negative	Left
61909	422	-1	-422	-18329	negative	Left
62254	302	-1	-302	-18631	negative	Left
62875	548	-1	-548	-19179	negative	Left
64495	1541	-1	-1541	-20720	negative	Left
66496	1814	-1	-1814	-22534	negative	Left
67161	548	-1	-548	-23082	negative	Left
67337	395	1	395	-22687	positive	Left
68764	923	-1	-923	-23610	negative	Left
70721	1865	-1	-1865	-25475	negative	Left
71158	1490	1	1490	-23985	positive	Left
74375	758	-1	-758	-24743	negative	Left
76713	1742	-1	-1742	-26485	negative	Left
78528	1697	-1	-1697	-28182	negative	Left
79827	1067	-1	-1067	-29249	negative	Left
81744	1763	-1	-1763	-31012	negative	Left
83400	1496	-1	-1496	-32508	negative	Left
85272	725	-1	-725	-33233	negative	Left
85424	938	1	938	-32295	positive	Left
86458	524	1	524	-31771	positive	Left
89300	2837	-1	-2837	-34608	negative	Left
90734	1154	-1	-1154	-35762	negative	Left
90889	698	1	698	-35064	positive	Left
92357	716	-1	-716	-35780	negative	Left
94081	932	-1	-932	-36712	negative	Left
96049	1655	-1	-1655	-38367	negative	Left
96889	728	-1	-728	-39095	negative	Left
97826	311	-1	-311	-39406	negative	Left
100119	1562	-1	-1562	-40968	negative	Left
100224	572	1	572	-40396	positive	Left
101586	833	-1	-833	-41229	negative	Left
102019	545	-1	-545	-41774	negative	Left
102293	401	1	401	-41373	positive	Left
103415	398	-1	-398	-41771	negative	Left
104695	1259	-1	-1259	-43030	negative	Left
106543	1730	-1	-1730	-44760	negative	Left
107189	515	-1	-515	-45275	negative	Left
109947	2639	-1	-2639	-47914	negative	Left
112054	1508	-1	-1508	-49422	negative	Left
112548	362	-1	-362	-49784	negative	Left
114479	1928	-1	-1928	-51712	negative	Left
115849	1241	-1	-1241	-52953	negative	Left
117245	1265	-1	-1265	-54218	negative	Left
117897	401	-1	-401	-54619	negative	Left
118307	323	-1	-323	-54942	negative	Left
119128	3047	1	3047	-51895	positive	Left
122272	839	1	839	-51056	positive	Left
124661	1487	-1	-1487	-52543	negative	Left
125547	785	-1	-785	-53328	negative	Left
127507	1808	-1	-1808	-55136	negative	Left
128741	1034	-1	-1034	-56170	negative	Left
129603	713	-1	-713	-56883	negative	Left
130386	575	-1	-575	-57458	negative	Left
130493	1637	1	1637	-55821	positive	Left
132605	404	-1	-404	-56225	negative	Left
132771	1265	1	1265	-54960	positive	Left
135580	1505	-1	-1505	-56465	negative	Left
136534	821	-1	-821	-57286	negative	Left
137805	1184	-1	-1184	-58470	negative	Left
138354	467	-1	-467	-58937	negative	Left
139720	1124	-1	-1124	-60061	negative	Left
141163	1373	-1	-1373	-61434	negative	Left
141788	551	-1	-551	-61985	negative	Left
142596	584	-1	-584	-62569	negative	Left
146915	3740	-1	-3740	-66309	negative	Left
148752	1691	-1	-1691	-68000	negative	Left
149263	338	-1	-338	-68338	negative	Left
149324	1070	1	1070	-67268	positive	Left
150476	497	1	497	-66771	positive	Left
152231	1019	-1	-1019	-67790	negative	Left
153291	992	-1	-992	-68782	negative	Left
155270	1883	-1	-1883	-70665	negative	Left
155643	305	-1	-305	-70970	negative	Left
156791	1040	-1	-1040	-72010	negative	Left
156912	590	1	590	-71420	positive	Left
158266	767	-1	-767	-72187	negative	Left
159171	809	-1	-809	-72996	negative	Left
160993	1691	-1	-1691	-74687	negative	Left
161450	530	1	530	-74157	positive	Left
161998	713	1	713	-73444	positive	Left
162839	536	1	536	-72908	positive	Left
163449	665	1	665	-72243	positive	Left
164221	383	1	383	-71860	positive	Left
165166	491	-1	-491	-72351	negative	Left
165389	2108	1	2108	-70243	positive	Left
168639	1058	-1	-1058	-71301	negative	Left
170856	2198	-1	-2198	-73499	negative	Left
173610	2651	-1	-2651	-76150	negative	Left
173639	746	1	746	-75404	positive	Left
175247	914	-1	-914	-76318	negative	Left
175399	971	1	971	-75347	positive	Left
178000	1472	-1	-1472	-76819	negative	Left
178955	863	-1	-863	-77682	negative	Left
179762	701	-1	-701	-78383	negative	Left
180645	824	-1	-824	-79207	negative	Left
181768	1040	-1	-1040	-80247	negative	Left
182663	839	-1	-839	-81086	negative	Left
183397	689	-1	-689	-81775	negative	Left
183985	521	-1	-521	-82296	negative	Left
184251	800	1	800	-81496	positive	Left
185215	638	1	638	-80858	positive	Left
187690	1700	-1	-1700	-82558	negative	Left
188247	458	-1	-458	-83016	negative	Left
188300	1406	1	1406	-81610	positive	Left
189744	428	1	428	-81182	positive	Left
190184	761	1	761	-80421	positive	Left
192550	1505	-1	-1505	-81926	negative	Left
192700	1112	1	1112	-80814	positive	Left
193922	416	1	416	-80398	positive	Left
194848	1301	1	1301	-79097	positive	Left
196218	1301	1	1301	-77796	positive	Left
199157	1565	-1	-1565	-79361	negative	Left
199635	410	-1	-410	-79771	negative	Left
201299	1529	-1	-1529	-81300	negative	Left
202404	815	-1	-815	-82115	negative	Left
203283	755	-1	-755	-82870	negative	Left
204282	914	-1	-914	-83784	negative	Left
204963	614	-1	-614	-84398	negative	Left
205448	422	-1	-422	-84820	negative	Left
206849	1328	-1	-1328	-86148	negative	Left
207416	440	-1	-440	-86588	negative	Left
208700	1175	-1	-1175	-87763	negative	Left
209398	617	-1	-617	-88380	negative	Left
210831	998	-1	-998	-89378	negative	Left
212330	1157	-1	-1157	-90535	negative	Left
213530	1136	-1	-1136	-91671	negative	Left
214736	1139	-1	-1139	-92810	negative	Left
215910	1103	-1	-1103	-93913	negative	Left
217081	1103	-1	-1103	-95016	negative	Left
218305	1127	-1	-1127	-96143	negative	Left
219503	1130	-1	-1130	-97273	negative	Left
220741	1169	-1	-1169	-98442	negative	Left
222042	1226	-1	-1226	-99668	negative	Left
223211	1148	-1	-1148	-100816	negative	Left
224449	1178	-1	-1178	-101994	negative	Left
224600	1448	1	1448	-100546	positive	Left
226729	740	1	740	-99806	positive	Left
227519	1529	1	1529	-98277	positive	Left
229463	362	-1	-362	-98639	negative	Left
229817	1079	1	1079	-97560	positive	Left
231811	830	-1	-830	-98390	negative	Left
233277	767	-1	-767	-99157	negative	Left
235183	1805	-1	-1805	-100962	negative	Left
235341	1010	1	1010	-99952	positive	Left
236412	320	1	320	-99632	positive	Left
237026	4787	1	4787	-94845	positive	Left
242161	563	1	563	-94282	positive	Left
242834	347	1	347	-93935	positive	Left
243857	704	-1	-704	-94639	negative	Left
244414	476	-1	-476	-95115	negative	Left
245602	1034	-1	-1034	-96149	negative	Left
246153	455	-1	-455	-96604	negative	Left
246309	1013	1	1013	-95591	positive	Left
248738	1340	-1	-1340	-96931	negative	Left
251001	1628	-1	-1628	-98559	negative	Left
252390	1175	-1	-1175	-99734	negative	Left
254096	1748	-1	-1748	-101482	negative	Left
254807	578	-1	-578	-102060	negative	Left
254949	1190	1	1190	-100870	positive	Left
256255	1154	1	1154	-99716	positive	Left
258172	788	-1	-788	-100504	negative	Left
258310	788	1	788	-99716	positive	Left
259273	428	1	428	-99288	positive	Left
259874	647	1	647	-98641	positive	Left
260935	365	-1	-365	-99006	negative	Left
261248	332	-1	-332	-99338	negative	Left
261430	2198	1	2198	-97140	positive	Left
264415	728	-1	-728	-97868	negative	Left
264629	1991	1	1991	-95877	positive	Left
266669	1022	1	1022	-94855	positive	Left
270359	2564	-1	-2564	-97419	negative	Left
271398	944	-1	-944	-98363	negative	Left
271937	470	-1	-470	-98833	negative	Left
272075	1622	1	1622	-97211	positive	Left
273807	1583	1	1583	-95628	positive	Left
277527	2072	-1	-2072	-97700	negative	Left
278126	512	-1	-512	-98212	negative	Left
280177	1901	-1	-1901	-100113	negative	Left
280265	923	1	923	-99190	positive	Left
283972	2687	-1	-2687	-101877	negative	Left
284716	575	-1	-575	-102452	negative	Left
286679	1901	-1	-1901	-104353	negative	Left
288073	1322	-1	-1322	-105675	negative	Left
289023	866	-1	-866	-106541	negative	Left
289748	617	-1	-617	-107158	negative	Left
290268	446	-1	-446	-107604	negative	Left
291175	869	-1	-869	-108473	negative	Left
291342	1325	1	1325	-107148	positive	Left
292696	2819	1	2819	-104329	positive	Left
295647	2453	1	2453	-101876	positive	Left
298178	2438	1	2438	-99438	positive	Left
301348	491	-1	-491	-99929	negative	Left
301891	473	-1	-473	-100402	negative	Left
303599	992	-1	-992	-101394	negative	Left
305606	680	-1	-680	-102074	negative	Left
308254	1196	-1	-1196	-103270	negative	Left
311344	1220	-1	-1220	-104490	negative	Left
312556	1112	-1	-1112	-105602	negative	Left
314014	1385	-1	-1385	-106987	negative	Left
317480	3071	-1	-3071	-110058	negative	Left
317735	836	1	836	-109222	positive	Left
318665	1037	1	1037	-108185	positive	Left
322851	2825	-1	-2825	-111010	negative	Left
323004	938	1	938	-110072	positive	Left
324651	641	-1	-641	-110713	negative	Left
324844	1007	1	1007	-109706	positive	Left
326609	677	-1	-677	-110383	negative	Left
326823	878	1	878	-109505	positive	Left
327797	1196	1	1196	-108309	positive	Left
329087	545	1	545	-107764	positive	Left
330291	650	-1	-650	-108414	negative	Left
332103	1751	-1	-1751	-110165	negative	Left
336321	4169	-1	-4169	-114334	negative	Left
337404	977	-1	-977	-115311	negative	Left
337508	545	1	545	-114766	positive	Left
338136	1301	1	1301	-113465	positive	Left
341136	1640	-1	-1640	-115105	negative	Left
342063	794	-1	-794	-115899	negative	Left
342501	338	-1	-338	-116237	negative	Left
344865	2186	-1	-2186	-118423	negative	Left
347566	2288	-1	-2288	-120711	negative	Left
348999	1340	-1	-1340	-122051	negative	Left
349843	638	-1	-638	-122689	negative	Left
351593	1307	-1	-1307	-123996	negative	Left
353108	713	-1	-713	-124709	negative	Left
353195	416	1	416	-124293	positive	Left
354004	380	-1	-380	-124673	negative	Left
355512	1412	-1	-1412	-126085	negative	Left
356430	614	-1	-614	-126699	negative	Left
357371	878	-1	-878	-127577	negative	Left
357917	458	-1	-458	-128035	negative	Left
359697	1667	-1	-1667	-129702	negative	Left
360848	1064	-1	-1064	-130766	negative	Left
361629	647	-1	-647	-131413	negative	Left
361741	896	1	896	-130517	positive	Left
362735	728	1	728	-129789	positive	Left
364160	614	-1	-614	-130403	negative	Left
365952	1634	-1	-1634	-132037	negative	Left
366109	1646	1	1646	-130391	positive	Left
369670	1787	-1	-1787	-132178	negative	Left
369861	575	1	575	-131603	positive	Left
371828	1337	-1	-1337	-132940	negative	Left
380698	8879	-1	-8879	-141819	negative	Right
381270	938	1	938	-140881	positive	Right
381346	593	-1	-593	-141474	negative	Right
382657	506	1	506	-140968	positive	Right
383224	368	1	368	-140600	positive	Right
383456	689	1	689	-139911	positive	Right
385026	500	-1	-500	-140411	negative	Right
385060	1193	1	1193	-139218	positive	Right
386337	431	1	431	-138787	positive	Right
386841	1910	1	1910	-136877	positive	Right
388822	821	1	821	-136056	positive	Right
389718	509	1	509	-135547	positive	Right
390387	335	1	335	-135212	positive	Right
390727	539	1	539	-134673	positive	Right
392350	968	-1	-968	-135641	negative	Right
393397	977	-1	-977	-136618	negative	Right
394629	494	-1	-494	-137112	negative	Right
394763	1979	1	1979	-135133	positive	Right
398085	1253	-1	-1253	-136386	negative	Right
398241	2645	1	2645	-133741	positive	Right
401014	416	1	416	-133325	positive	Right
402391	863	-1	-863	-134188	negative	Right
402866	446	-1	-446	-134634	negative	Right
403079	692	1	692	-133942	positive	Right
404901	1064	-1	-1064	-135006	negative	Right
405039	1406	1	1406	-133600	positive	Right
407286	770	-1	-770	-134370	negative	Right
407349	611	1	611	-133759	positive	Right
408066	5222	1	5222	-128537	positive	Right
414452	851	-1	-851	-129388	negative	Right
415077	587	-1	-587	-129975	negative	Right
415656	593	1	593	-129382	positive	Right
416366	1328	1	1328	-128054	positive	Right
417793	4766	1	4766	-123288	positive	Right
422806	1031	1	1031	-122257	positive	Right
424157	533	1	533	-121724	positive	Right
425608	797	-1	-797	-122521	negative	Right
425795	1124	1	1124	-121397	positive	Right
427306	350	-1	-350	-121747	negative	Right
428302	611	-1	-611	-122358	negative	Right
428944	563	-1	-563	-122921	negative	Right
429108	920	1	920	-122001	positive	Right
430225	875	1	875	-121126	positive	Right
431204	845	1	845	-120281	positive	Right
432315	2687	1	2687	-117594	positive	Right
435098	521	1	521	-117073	positive	Right
436644	1019	-1	-1019	-118092	negative	Right
436818	1754	1	1754	-116338	positive	Right
438653	767	1	767	-115571	positive	Right
439517	1616	1	1616	-113955	positive	Right
442757	1580	-1	-1580	-115535	negative	Right
443497	2954	1	2954	-112581	positive	Right
446676	587	1	587	-111994	positive	Right
447354	1457	1	1457	-110537	positive	Right
448913	2117	1	2117	-108420	positive	Right
451082	2894	1	2894	-105526	positive	Right
454093	2453	1	2453	-103073	positive	Right
456628	1157	1	1157	-101916	positive	Right
458704	878	-1	-878	-102794	negative	Right
458833	536	1	536	-102258	positive	Right
459488	1649	1	1649	-100609	positive	Right
461244	908	1	908	-99701	positive	Right
464001	1865	-1	-1865	-101566	negative	Right
465591	1490	-1	-1490	-103056	negative	Right
466021	842	1	842	-102214	positive	Right
470277	3374	-1	-3374	-105588	negative	Right
470841	533	-1	-533	-106121	negative	Right
471647	788	-1	-788	-106909	negative	Right
471774	1040	1	1040	-105869	positive	Right
472891	770	1	770	-105099	positive	Right
475333	1610	-1	-1610	-106709	negative	Right
475468	794	1	794	-105915	positive	Right
476737	5300	1	5300	-100615	positive	Right
482115	1451	1	1451	-99164	positive	Right
483645	431	1	431	-98733	positive	Right
484156	1337	1	1337	-97396	positive	Right
485590	434	1	434	-96962	positive	Right
488390	2297	-1	-2297	-99259	negative	Right
488464	752	1	752	-98507	positive	Right
489939	755	-1	-755	-99262	negative	Right
490634	677	-1	-677	-99939	negative	Right
491753	1082	-1	-1082	-101021	negative	Right
492498	599	-1	-599	-101620	negative	Right
496002	3443	-1	-3443	-105063	negative	Right
496211	587	1	587	-104476	positive	Right
496896	914	1	914	-103562	positive	Right
497878	1265	1	1265	-102297	positive	Right
499982	842	-1	-842	-103139	negative	Right
500189	3512	1	3512	-99627	positive	Right
503787	1046	1	1046	-98581	positive	Right
505248	398	-1	-398	-98979	negative	Right
505738	425	-1	-425	-99404	negative	Right
507229	1421	-1	-1421	-100825	negative	Right
507479	797	1	797	-100028	positive	Right
509149	806	-1	-806	-100834	negative	Right
512538	3251	-1	-3251	-104085	negative	Right
512579	2291	1	2291	-101794	positive	Right
514886	377	1	377	-101417	positive	Right
515536	1202	1	1202	-100215	positive	Right
518693	1904	-1	-1904	-102119	negative	Right
520183	1373	-1	-1373	-103492	negative	Right
520299	959	1	959	-102533	positive	Right
522889	1559	-1	-1559	-104092	negative	Right
524789	1757	-1	-1757	-105849	negative	Right
525314	758	1	758	-105091	positive	Right
527210	1058	-1	-1058	-106149	negative	Right
527434	1403	1	1403	-104746	positive	Right
528878	680	1	680	-104066	positive	Right
529674	2396	1	2396	-101670	positive	Right
532067	2264	1	2264	-99406	positive	Right
535210	791	-1	-791	-100197	negative	Right
535285	1169	1	1169	-99028	positive	Right
536520	575	1	575	-98453	positive	Right
537164	1070	1	1070	-97383	positive	Right
538352	671	1	671	-96712	positive	Right
539078	557	1	557	-96155	positive	Right
541716	1985	-1	-1985	-98140	negative	Right
541986	1601	1	1601	-96539	positive	Right
544518	854	-1	-854	-97393	negative	Right
544618	1067	1	1067	-96326	positive	Right
547245	1550	-1	-1550	-97876	negative	Right
548534	1247	-1	-1247	-99123	negative	Right
548898	317	-1	-317	-99440	negative	Right
550446	1475	-1	-1475	-100915	negative	Right
550569	413	1	413	-100502	positive	Right
551224	1028	1	1028	-99474	positive	Right
552305	734	1	734	-98740	positive	Right
553665	629	-1	-629	-99369	negative	Right
553849	698	1	698	-98671	positive	Right
554705	1592	1	1592	-97079	positive	Right
556384	1028	1	1028	-96051	positive	Right
558885	1355	-1	-1355	-97406	negative	Right
560649	683	-1	-683	-98089	negative	Right
561275	362	1	362	-97727	positive	Right
561700	584	1	584	-97143	positive	Right
562393	1295	1	1295	-95848	positive	Right
563748	773	1	773	-95075	positive	Right
564611	1199	1	1199	-93876	positive	Right
566456	659	-1	-659	-94535	negative	Right
566509	380	1	380	-94155	positive	Right
567458	479	-1	-479	-94634	negative	Right
567599	1223	1	1223	-93411	positive	Right
569186	830	1	830	-92581	positive	Right
570860	854	-1	-854	-93435	negative	Right
571988	602	-1	-602	-94037	negative	Right
572110	1775	1	1775	-92262	positive	Right
573957	6470	1	6470	-85792	positive	Right
580520	1538	1	1538	-84254	positive	Right
585934	3779	-1	-3779	-88033	negative	Right
586107	494	1	494	-87539	positive	Right
588236	1541	-1	-1541	-89080	negative	Right
588338	1106	1	1106	-87974	positive	Right
590497	998	-1	-998	-88972	negative	Right
590647	371	1	371	-88601	positive	Right
591687	668	-1	-668	-89269	negative	Right
591919	1985	1	1985	-87284	positive	Right
593989	1067	1	1067	-86217	positive	Right
596364	1247	-1	-1247	-87464	negative	Right
597993	1508	-1	-1508	-88972	negative	Right
598129	1103	1	1103	-87869	positive	Right
603101	3773	-1	-3773	-91642	negative	Right
603226	692	1	692	-90950	positive	Right
604472	527	-1	-527	-91477	negative	Right
604588	569	1	569	-90908	positive	Right
605276	1574	1	1574	-89334	positive	Right
607015	584	1	584	-88750	positive	Right
608158	476	-1	-476	-89226	negative	Right
608915	629	-1	-629	-89855	negative	Right
609600	602	-1	-602	-90457	negative	Right
609787	881	1	881	-89576	positive	Right
610708	320	1	320	-89256	positive	Right
611094	542	1	542	-88714	positive	Right
611751	1187	1	1187	-87527	positive	Right
613083	965	1	965	-86562	positive	Right
614023	722	1	722	-85840	positive	Right
616013	1265	-1	-1265	-87105	negative	Right
616088	1073	1	1073	-86032	positive	Right
618450	1205	-1	-1205	-87237	negative	Right
618634	5102	1	5102	-82135	positive	Right
623793	767	1	767	-81368	positive	Right
624606	1241	1	1241	-80127	positive	Right
625935	1652	1	1652	-78475	positive	Right
627710	2567	1	2567	-75908	positive	Right
631770	935	-1	-935	-76843	negative	Right
632984	1112	-1	-1112	-77955	negative	Right
633870	755	-1	-755	-78710	negative	Right
634090	3791	1	3791	-74919	positive	Right
637974	2708	1	2708	-72211	positive	Right
642971	1226	-1	-1226	-73437	negative	Right
648826	5726	-1	-5726	-79163	negative	Right
649508	512	-1	-512	-79675	negative	Right
649929	671	1	671	-79004	positive	Right
651644	992	-1	-992	-79996	negative	Right
653848	1679	-1	-1679	-81675	negative	Right
654082	665	1	665	-81010	positive	Right
656682	1535	-1	-1535	-82545	negative	Right
657547	785	-1	-785	-83330	negative	Right
658132	539	-1	-539	-83869	negative	Right
658293	1394	1	1394	-82475	positive	Right
660559	821	-1	-821	-83296	negative	Right
660652	422	1	422	-82874	positive	Right
661908	818	-1	-818	-83692	negative	Right
662068	1691	1	1691	-82001	positive	Right
665094	1268	-1	-1268	-83269	negative	Right
666227	1034	-1	-1034	-84303	negative	Right
666866	557	1	557	-83746	positive	Right
669669	770	1	770	-82976	positive	Right
673822	698	1	698	-82278	positive	Right
675858	1220	-1	-1220	-83498	negative	Right
676081	1217	1	1217	-82281	positive	Right
677484	962	1	962	-81319	positive	Right
679289	779	-1	-779	-82098	negative	Right
679396	1007	1	1007	-81091	positive	Right
681314	842	-1	-842	-81933	negative	Right
681465	1091	1	1091	-80842	positive	Right
684966	2366	-1	-2366	-83208	negative	Right
685116	581	1	581	-82627	positive	Right
685793	506	1	506	-82121	positive	Right
686784	629	1	629	-81492	positive	Right
689605	2189	-1	-2189	-83681	negative	Right
691639	1952	-1	-1952	-85633	negative	Right
692439	479	1	479	-85154	positive	Right
693011	782	1	782	-84372	positive	Right
693985	1847	1	1847	-82525	positive	Right
698335	2474	-1	-2474	-84999	negative	Right
698347	4325	1	4325	-80674	positive	Right
702773	794	1	794	-79880	positive	Right
704072	515	-1	-515	-80395	negative	Right
705303	1139	-1	-1139	-81534	negative	Right
705490	1634	1	1634	-79900	positive	Right
707200	1040	1	1040	-78860	positive	Right
708306	479	1	479	-78381	positive	Right
708798	1865	1	1865	-76516	positive	Right
711226	494	-1	-494	-77010	negative	Right
711370	1484	1	1484	-75526	positive	Right
713853	914	-1	-914	-76440	negative	Right
715281	1406	-1	-1406	-77846	negative	Right
716902	1526	-1	-1526	-79372	negative	Right
717949	926	-1	-926	-80298	negative	Right
718568	1070	1	1070	-79228	positive	Right
720124	509	-1	-509	-79737	negative	Right
721630	1412	-1	-1412	-81149	negative	Right
723075	1337	-1	-1337	-82486	negative	Right
724527	827	-1	-827	-83313	negative	Right
726702	2087	-1	-2087	-85400	negative	Right
726841	1379	1	1379	-84021	positive	Right
728255	1676	1	1676	-82345	positive	Right
730994	992	-1	-992	-83337	negative	Right
732196	1163	-1	-1163	-84500	negative	Right
732335	848	1	848	-83652	positive	Right
733278	641	1	641	-83011	positive	Right
734059	389	1	389	-82622	positive	Right
734610	413	1	413	-82209	positive	Right
735080	1028	1	1028	-81181	positive	Right
737237	503	-1	-503	-81684	negative	Right
737464	857	1	857	-80827	positive	Right
739306	926	-1	-926	-81753	negative	Right
739346	1556	1	1556	-80197	positive	Right
740999	1220	1	1220	-78977	positive	Right
742364	4055	1	4055	-74922	positive	Right
746497	881	1	881	-74041	positive	Right
747522	482	1	482	-73559	positive	Right
748079	1397	1	1397	-72162	positive	Right
749810	680	1	680	-71482	positive	Right
751226	563	-1	-563	-72045	negative	Right
751355	770	1	770	-71275	positive	Right
752378	965	1	965	-70310	positive	Right
753455	1721	1	1721	-68589	positive	Right
755229	413	1	413	-68176	positive	Right
755712	1061	1	1061	-67115	positive	Right
757301	548	1	548	-66567	positive	Right
758879	962	-1	-962	-67529	negative	Right
758996	2087	1	2087	-65442	positive	Right
761128	965	1	965	-64477	positive	Right
762210	743	1	743	-63734	positive	Right
763011	893	1	893	-62841	positive	Right
764539	590	-1	-590	-63431	negative	Right
765404	734	-1	-734	-64165	negative	Right
766350	845	-1	-845	-65010	negative	Right
767221	833	-1	-833	-65843	negative	Right
768123	824	-1	-824	-66667	negative	Right
769058	899	-1	-899	-67566	negative	Right
769566	1301	1	1301	-66265	positive	Right
770965	1391	1	1391	-64874	positive	Right
772458	1406	1	1406	-63468	positive	Right
776142	2228	-1	-2228	-65696	negative	Right
776945	539	-1	-539	-66235	negative	Right
777282	314	-1	-314	-66549	negative	Right
777380	1223	1	1223	-65326	positive	Right
778974	323	-1	-323	-65649	negative	Right
779356	311	-1	-311	-65960	negative	Right
779502	572	1	572	-65388	positive	Right
780199	1193	1	1193	-64195	positive	Right
782303	824	-1	-824	-65019	negative	Right
783022	593	-1	-593	-65612	negative	Right
783896	779	-1	-779	-66391	negative	Right
784025	2525	1	2525	-63866	positive	Right
787381	728	-1	-728	-64594	negative	Right
788605	1172	-1	-1172	-65766	negative	Right
788757	884	1	884	-64882	positive	Right
790086	878	1	878	-64004	positive	Right
791047	824	1	824	-63180	positive	Right
791930	914	1	914	-62266	positive	Right
792844	1070	1	1070	-61196	positive	Right
793982	947	1	947	-60249	positive	Right
795021	911	1	911	-59338	positive	Right
795985	914	1	914	-58424	positive	Right
796999	929	1	929	-57495	positive	Right
798025	1163	1	1163	-56332	positive	Right
800330	704	-1	-704	-57036	negative	Right
800939	560	-1	-560	-57596	negative	Right
801079	896	1	896	-56700	positive	Right
802029	740	1	740	-55960	positive	Right
803715	944	-1	-944	-56904	negative	Right
803993	998	1	998	-55906	positive	Right
807938	2870	-1	-2870	-58776	negative	Right
808585	482	-1	-482	-59258	negative	Right
809816	1160	-1	-1160	-60418	negative	Right
809942	911	1	911	-59507	positive	Right
813154	2105	-1	-2105	-61612	negative	Right
813381	1061	1	1061	-60551	positive	Right
814616	512	1	512	-60039	positive	Right
815210	1778	1	1778	-58261	positive	Right
818828	1820	-1	-1820	-60081	negative	Right
819982	1118	-1	-1118	-61199	negative	Right
821179	1076	-1	-1076	-62275	negative	Right
821328	638	1	638	-61637	positive	Right
822111	809	1	809	-60828	positive	Right
823714	1442	1	1442	-59386	positive	Right
825180	560	1	560	-58826	positive	Right
826058	1799	1	1799	-57027	positive	Right
827948	1934	1	1934	-55093	positive	Right
830360	374	-1	-374	-55467	negative	Right
831393	968	-1	-968	-56435	negative	Right
832065	602	-1	-602	-57037	negative	Right
832777	659	-1	-659	-57696	negative	Right
832850	965	1	965	-56731	positive	Right
834614	599	-1	-599	-57330	negative	Right
835319	1460	1	1460	-55870	positive	Right
836881	1226	1	1226	-54644	positive	Right
838418	1184	1	1184	-53460	positive	Right
840219	470	1	470	-52990	positive	Right
840745	404	1	404	-52586	positive	Right
841159	1652	1	1652	-50934	positive	Right
842884	1592	1	1592	-49342	positive	Right
844586	791	1	791	-48551	positive	Right
845265	662	1	662	-47889	positive	Right
846111	1085	1	1085	-46804	positive	Right
847280	431	1	431	-46373	positive	Right
848931	1223	-1	-1223	-47596	negative	Right
849046	821	1	821	-46775	positive	Right
850524	554	-1	-554	-47329	negative	Right
850774	1202	1	1202	-46127	positive	Right
852903	845	-1	-845	-46972	negative	Right
853352	1268	1	1268	-45704	positive	Right
854746	1481	1	1481	-44223	positive	Right
856324	1058	1	1058	-43165	positive	Right
857416	683	1	683	-42482	positive	Right
858170	1802	1	1802	-40680	positive	Right
860066	974	1	974	-39706	positive	Right
861285	1478	1	1478	-38228	positive	Right
863467	614	-1	-614	-38842	negative	Right
863508	1625	1	1625	-37217	positive	Right
865232	1577	1	1577	-35640	positive	Right
866953	620	1	620	-35020	positive	Right
867828	656	1	656	-34364	positive	Right
870183	1388	-1	-1388	-35752	negative	Right
870332	1802	1	1802	-33950	positive	Right
872254	488	1	488	-33462	positive	Right
872850	1403	1	1403	-32059	positive	Right
875086	755	-1	-755	-32814	negative	Right
875433	449	1	449	-32365	positive	Right
880104	4163	-1	-4163	-36528	negative	Right
886049	5813	-1	-5813	-42341	negative	Right
887777	1619	-1	-1619	-43960	negative	Right
888331	458	-1	-458	-44418	negative	Right
888788	335	-1	-335	-44753	negative	Right
890499	1637	-1	-1637	-46390	negative	Right
893273	1466	-1	-1466	-47856	negative	Right
894759	1418	-1	-1418	-49274	negative	Right
895290	497	-1	-497	-49771	negative	Right
895924	314	-1	-314	-50085	negative	Right
896786	767	-1	-767	-50852	negative	Right
896917	2084	1	2084	-48768	positive	Right
899106	335	1	335	-48433	positive	Right
899505	455	1	455	-47978	positive	Right
900581	344	-1	-344	-48322	negative	Right
901327	668	-1	-668	-48990	negative	Right
902901	1496	-1	-1496	-50486	negative	Right
904569	1013	-1	-1013	-51499	negative	Right
906911	659	-1	-659	-52158	negative	Right
907985	992	-1	-992	-53150	negative	Right
908754	710	-1	-710	-53860	negative	Right
908851	767	1	767	-53093	positive	Right
910807	1124	-1	-1124	-54217	negative	Right
910972	827	1	827	-53390	positive	Right
911870	1064	1	1064	-52326	positive	Right
913007	449	1	449	-51877	positive	Right
913482	335	1	335	-51542	positive	Right
913883	443	1	443	-51099	positive	Right
915280	941	-1	-941	-52040	negative	Right
916731	1127	-1	-1127	-53167	negative	Right
917754	902	-1	-902	-54069	negative	Right
917951	1367	1	1367	-52702	positive	Right
919392	1205	1	1205	-51497	positive	Right
921215	611	-1	-611	-52108	negative	Right
923558	2294	-1	-2294	-54402	negative	Right
923688	407	1	407	-53995	positive	Right
924140	1697	1	1697	-52298	positive	Right
926055	941	1	941	-51357	positive	Right
927166	1262	1	1262	-50095	positive	Right
928474	845	1	845	-49250	positive	Right
929390	614	1	614	-48636	positive	Right
931296	1166	-1	-1166	-49802	negative	Right
931439	584	1	584	-49218	positive	Right
933227	1124	-1	-1124	-50342	negative	Right
934803	1592	-1	-1592	-51934	negative	Right
934939	2930	1	2930	-49004	positive	Right
938803	347	1	347	-48657	positive	Right
940016	827	-1	-827	-49484	negative	Right
940714	617	-1	-617	-50101	negative	Right
941405	620	-1	-620	-50721	negative	Right
941523	392	1	392	-50329	positive	Right
942973	1031	-1	-1031	-51360	negative	Right
943884	812	1	812	-50548	positive	Right
943964	953	-1	-953	-51501	negative	Right
944854	2618	1	2618	-48883	positive	Right
948228	668	-1	-668	-49551	negative	Right
948961	656	-1	-656	-50207	negative	Right
949781	674	-1	-674	-50881	negative	Right
950589	488	1	488	-50393	positive	Right
951139	854	1	854	-49539	positive	Right
953751	1718	-1	-1718	-51257	negative	Right
954491	638	-1	-638	-51895	negative	Right
954559	1220	1	1220	-50675	positive	Right
955854	1556	1	1556	-49119	positive	Right
957949	566	-1	-566	-49685	negative	Right
959600	1598	-1	-1598	-51283	negative	Right
959773	1958	1	1958	-49325	positive	Right
961950	1340	1	1340	-47985	positive	Right
963400	851	1	851	-47134	positive	Right
965080	746	-1	-746	-47880	negative	Right
965403	1493	1	1493	-46387	positive	Right
966967	1472	1	1472	-44915	positive	Right
968485	563	1	563	-44352	positive	Right
969167	548	1	548	-43804	positive	Right
971446	1349	-1	-1349	-45153	negative	Right
972014	455	-1	-455	-45608	negative	Right
972232	545	1	545	-45063	positive	Right
972615	494	1	494	-44569	positive	Right
973217	647	1	647	-43922	positive	Right
973990	356	1	356	-43566	positive	Right
974534	2633	1	2633	-40933	positive	Right
977376	674	1	674	-40259	positive	Right
979166	1016	-1	-1016	-41275	negative	Right
980391	449	1	449	-40826	positive	Right
980951	647	1	647	-40179	positive	Right
981699	2255	1	2255	-37924	positive	Right
986128	1133	-1	-1133	-39057	negative	Right
986381	392	-1	-392	-39449	negative	Right
986548	896	1	896	-38553	positive	Right
987480	1952	1	1952	-36601	positive	Right
989567	551	1	551	-36050	positive	Right
991124	650	-1	-650	-36700	negative	Right
991275	1505	1	1505	-35195	positive	Right
993313	479	-1	-479	-35674	negative	Right
993462	755	1	755	-34919	positive	Right
995086	788	-1	-788	-35707	negative	Right
997140	1943	-1	-1943	-37650	negative	Right
997307	1421	1	1421	-36229	positive	Right
1000812	1910	-1	-1910	-38139	negative	Right
1002819	1898	-1	-1898	-40037	negative	Right
1004774	1880	-1	-1880	-41917	negative	Right
1006784	1886	-1	-1886	-43803	negative	Right
1008917	1562	-1	-1562	-45365	negative	Right
1009022	572	1	572	-44793	positive	Right
1010542	887	-1	-887	-45680	negative	Right
1010698	1469	1	1469	-44211	positive	Right
1014167	1901	-1	-1901	-46112	negative	Right
1014862	611	-1	-611	-46723	negative	Right
1015018	944	1	944	-45779	positive	Right
1016912	917	1	917	-44862	positive	Right
1018634	773	-1	-773	-45635	negative	Right
1019046	311	-1	-311	-45946	negative	Right
1020024	869	-1	-869	-46815	negative	Right
1020570	455	-1	-455	-47270	negative	Right
1021197	353	-1	-353	-47623	negative	Right
1022840	1583	-1	-1583	-49206	negative	Right
1022949	1301	1	1301	-47905	positive	Right
1024296	326	1	326	-47579	positive	Right
1026169	1478	-1	-1478	-49057	negative	Right
1026310	1313	1	1313	-47744	positive	Right
1029197	1496	-1	-1496	-49240	negative	Right
1029338	1268	1	1268	-47972	positive	Right
1030706	467	1	467	-47505	positive	Right
1031270	863	1	863	-46642	positive	Right
1032886	686	-1	-686	-47328	negative	Right
1033031	674	1	674	-46654	positive	Right
1034887	1094	-1	-1094	-47748	negative	Right
1035102	3893	1	3893	-43855	positive	Right
1039518	428	-1	-428	-44283	negative	Right
1039646	1337	1	1337	-42946	positive	Right
1041820	785	-1	-785	-43731	negative	Right
1041945	605	1	605	-43126	positive	Right
1042628	344	1	344	-42782	positive	Right
1043505	395	-1	-395	-43177	negative	Right
1043649	743	1	743	-42434	positive	Right
1045199	731	-1	-731	-43165	negative	Right
1045340	560	1	560	-42605	positive	Right
1046535	578	-1	-578	-43183	negative	Right
1046913	326	-1	-326	-43509	negative	Right
1047052	1343	1	1343	-42166	positive	Right
1050653	2129	-1	-2129	-44295	negative	Right
1050776	689	1	689	-43606	positive	Right
1051547	635	1	635	-42971	positive	Right
1052268	2972	1	2972	-39999	positive	Right
1055841	476	-1	-476	-40475	negative	Right
1056243	308	-1	-308	-40783	negative	Right
1056415	917	1	917	-39866	positive	Right
1057447	1622	1	1622	-38244	positive	Right
1059153	608	1	608	-37636	positive	Right
1060251	428	-1	-428	-38064	negative	Right
1060532	4955	1	4955	-33109	positive	Right
1065636	1316	1	1316	-31793	positive	Right
1067129	362	1	362	-31431	positive	Right
1067611	1670	1	1670	-29761	positive	Right
1069384	1745	1	1745	-28016	positive	Right
1072201	971	-1	-971	-28987	negative	Right
1072351	665	1	665	-28322	positive	Right
1073076	935	1	935	-27387	positive	Right
1074171	4973	1	4973	-22414	positive	Right
1079296	893	1	893	-21521	positive	Right
1080341	374	1	374	-21147	positive	Right
1082420	1301	-1	-1301	-22448	negative	Right
1082543	1433	1	1433	-21015	positive	Right
1084153	4874	1	4874	-16141	positive	Right
1089280	1244	1	1244	-14897	positive	Right
1090695	245	1	245	-14652	positive	Right
1091853	788	-1	-788	-15440	negative	Right
1091989	926	1	926	-14514	positive	Right
1092970	446	1	446	-14068	positive	Right
1093498	1880	1	1880	-12188	positive	Right
1095495	830	1	830	-11358	positive	Right
1096466	1373	1	1373	-9985	positive	Right
1097946	1580	1	1580	-8405	positive	Right
1099676	1805	1	1805	-6600	positive	Right
1101620	1514	1	1514	-5086	positive	Right
1103528	938	1	938	-4148	positive	Right
1104519	644	1	644	-3504	positive	Right
1105166	674	1	674	-2830	positive	Right
1105899	512	1	512	-2318	positive	Right
1107672	788	1	788	-1530	positive	Right
1108527	425	1	425	-1105	positive	Right
1109016	1550	1	1550	445	positive	Right
1110926	302	-1	-302	143	negative	Right
1110957	590	1	590	733	positive	Right
1111748	389	1	389	1122	positive	Right
1112201	1583	1	1583	2705	positive	Right
1114027	371	1	371	3076	positive	Right
1114517	1028	1	1028	4104	positive	Right
1115845	542	1	542	4646	positive	Right
1116463	1274	1	1274	5920	positive	Right
1118749	947	-1	-947	4973	negative	Right
1118944	320	1	320	5293	positive	Right
1119349	638	1	638	5931	positive	Right
1121010	959	-1	-959	4972	negative	Right
1122943	1544	-1	-1544	3428	negative	Right
1123945	899	-1	-899	2529	negative	Right
1124983	1772	1	1772	4301	positive	Right
1127059	1295	1	1295	5596	positive	Right
1128823	326	1	326	5922	positive	Right
1130051	605	1	605	6527	positive	Right
1130748	416	1	416	6943	positive	Right
1133295	1061	-1	-1061	5882	negative	Right
1133712	1685	1	1685	7567	positive	Right
1136831	1022	-1	-1022	6545	negative	Right
1137078	1406	1	1406	7951	positive	Right
1138567	536	1	536	8487	positive	Right
1139381	593	1	593	9080	positive	Right
1141296	1241	-1	-1241	7839	negative	Right
1141424	509	1	509	8348	positive	Right
1142040	1070	1	1070	9418	positive	Right
1143206	899	1	899	10317	positive	Right
1144259	767	1	767	11084	positive	Right
1145905	587	-1	-587	10497	negative	Right
1146718	923	1	923	11420	positive	Right
1147688	1358	1	1358	12778	positive	Right
1150089	971	-1	-971	11807	negative	Right
1150936	434	-1	-434	11373	negative	Right
1153207	1814	-1	-1814	9559	negative	Right
1154093	815	-1	-815	8744	negative	Right
1154731	344	1	344	9088	positive	Right
1155171	542	1	542	9630	positive	Right
1156112	314	-1	-314	9316	negative	Right
1156299	809	1	809	10125	positive	Right
1157722	455	-1	-455	9670	negative	Right
1159409	1316	-1	-1316	8354	negative	Right
1159607	2072	1	2072	10426	positive	Right
1161813	998	1	998	11424	positive	Right
1163912	968	-1	-968	10456	negative	Right
1164045	605	1	605	11061	positive	Right
1165225	485	-1	-485	10576	negative	Right
1165379	305	1	305	10881	positive	Right
1166504	1085	1	1085	11966	positive	Right
1168131	641	1	641	12607	positive	Right
1169056	1097	1	1097	13704	positive	Right
1170481	1031	1	1031	14735	positive	Right
1172304	632	-1	-632	14103	negative	Right
1174441	1739	-1	-1739	12364	negative	Right
1174589	590	1	590	12954	positive	Right
1175836	398	-1	-398	12556	negative	Right
1177540	1295	-1	-1295	11261	negative	Right
1178404	632	-1	-632	10629	negative	Right
1178718	1403	1	1403	12032	positive	Right

## Sheet: Paralogous gene list
locus_tag	protein_accession_id	start_pos	end_pos	direction	length	GC_%	Description
MIMI_L669	AAV50930.1	295356	301169	for	5814	37.58	collagen_triple_helix_repeat_containing_protein
MIMI_L668	AAV50929.1	301301	305464	for	4164	33.57	collagen_triple_helix_repeat_containing_protein
MIMI_R241	AAV50514.1	880789	883227	rev	2439	40.51	collagen_triple_helix_repeat_containing_protein
MIMI_R240	AAV50513.1	883305	885758	rev	2454	37.25	collagen_triple_helix_repeat_containing_protein
MIMI_R239	AAV50512.1	885890	888709	rev	2820	39.26	collagen_triple_helix_repeat_containing_protein
MIMI_R196	AAV50469.1	939592	944379	rev	4788	37.64	collagen_triple_helix_repeat_containing_protein
MIMI_L71	AAV50346.1	1092105	1094942	for	2838	41.4	collagen_triple_helix_repeat_containing_protein
MIMI_R831	AAQ09578.2	92378	97252	rev	4875	34.42	serine_threonine_protein_kinase
MIMI_R826	AAQ09588.2	102261	107234	rev	4974	35.46	serine_threonine_protein_kinase
MIMI_R818	AAV51078.1	115918	120873	rev	4956	32.59	serine_threonine_protein_kinase
MIMI_L673	AAV50934.1	290906	292543	for	1638	26.07	serine_threonine_protein_kinase
MIMI_L670	AAV50931.1	293628	295247	for	1620	26.36	serine_threonine_protein_kinase
MIMI_R517	AAV50781.1	488487	488966	rev	480	24.79	serine_threonine_protein_kinase
MIMI_R436	AAQ09579.2	611389	612219	rev	831	26.47	serine_threonine_protein_kinase
MIMI_L268	AAV50540.1	840269	841909	for	1641	27.06	serine_threonine_protein_kinase
MIMI_L232	AAV50505.1	894726	896627	for	1902	22.77	serine_threonine_protein_kinase
MIMI_R911	AAV51168.1	1284	2687	rev	1404	32.69	ankyrin_repeat
MIMI_R901	AAV51158.1	13816	14901	rev	1086	31.77	ankyrin_repeat
MIMI_R896	AAV51153.1	18594	19592	rev	999	29.93	ankyrin_repeat
MIMI_R886	AAV51143.1	30101	30493	rev	393	29.01	ankyrin_repeat
MIMI_R880	AAV51137.1	36379	37146	rev	768	27.08	ankyrin_repeat
MIMI_R873	AAV51131.1	42921	44327	rev	1407	31.2	ankyrin_repeat
MIMI_L864	AAV51122.1	57460	58359	for	900	32.22	ankyrin_repeat
MIMI_L863	AAV51121.1	58462	60006	for	1545	33.72	ankyrin_repeat
MIMI_R848	AAV51106.1	72945	73733	rev	789	29.15	ankyrin_repeat
MIMI_R847	AAV51105.1	74550	74993	rev	444	32.21	ankyrin_repeat
MIMI_R845	AAV51103.1	75565	76239	rev	675	35.11	ankyrin_repeat
MIMI_R844	AAV51102.1	76242	76886	rev	645	29.3	ankyrin_repeat
MIMI_R841	AAV51099.1	79924	81729	rev	1806	24.86	ankyrin_repeat
MIMI_R840	AAV51098.1	81879	83459	rev	1581	29.79	ankyrin_repeat
MIMI_R838	AAV51096.1	85080	85910	rev	831	32.07	ankyrin_repeat
MIMI_R837	AAV51095.1	86027	87907	rev	1881	24.72	ankyrin_repeat
MIMI_R835	AAV51093.1	88490	89416	rev	927	27.83	ankyrin_repeat
MIMI_R791	AAV51051.1	149272	150135	rev	864	27.31	ankyrin_repeat
MIMI_R789	AAV51049.1	150799	152067	rev	1269	29.79	ankyrin_repeat
MIMI_R787	AAV51047.1	153782	155095	rev	1314	30.06	ankyrin_repeat
MIMI_R777	AAV51037.1	163576	164493	rev	918	29.3	ankyrin_repeat
MIMI_R760	AAV51020.1	188625	190130	rev	1506	29.22	ankyrin_repeat
MIMI_L675	AAV50936.1	286646	288064	for	1419	33.19	ankyrin_repeat
MIMI_R664	AAV50925.1	308663	309151	rev	489	26.38	ankyrin_repeat
MIMI_R634	AAV50895.1	344626	346086	rev	1461	30.05	ankyrin_repeat
MIMI_R603	AAV50866.1	383477	384406	rev	930	25.48	ankyrin_repeat
MIMI_R602	AAV50865.1	384506	385420	rev	915	27.76	ankyrin_repeat
MIMI_R600	AAV50863.1	386476	387423	rev	948	27.22	ankyrin_repeat
MIMI_L589	AAV50852.1	399102	399926	for	825	30.06	ankyrin_repeat
MIMI_L484	AAV50750.1	532579	538305	for	5727	28.3	ankyrin_repeat
MIMI_L483	AAV50749.1	538434	539660	for	1227	32.68	ankyrin_repeat
MIMI_L482	AAV50748.1	539953	540282	for	330	32.73	ankyrin_repeat
MIMI_L371	AAV50640.1	693015	695312	for	2298	24.89	ankyrin_repeat
MIMI_L289	AAV50561.1	815453	817087	for	1635	25.2	ankyrin_repeat
MIMI_L271	AAV50543.1	836540	838726	for	2187	28.3	ankyrin_repeat
MIMI_R267	AAV50539.1	841968	843269	rev	1302	25.73	ankyrin_repeat
MIMI_R229	AAV50502.1	900217	901140	rev	924	32.14	ankyrin_repeat
MIMI_L148	AAV50423.1	998008	998697	for	690	26.09	ankyrin_repeat
MIMI_L122	AAV50397.1	1026135	1028018	for	1884	26.59	ankyrin_repeat
MIMI_L121	AAV50396.1	1028114	1029106	for	993	25.38	ankyrin_repeat
MIMI_L120	AAV50395.1	1029174	1030193	for	1020	27.06	ankyrin_repeat
MIMI_L112	AAV50387.1	1040242	1041615	for	1374	28.24	ankyrin_repeat
MIMI_L109	AAV50384.1	1043600	1044784	for	1185	24.98	ankyrin_repeat
MIMI_L100	AAV50375.1	1053898	1055706	for	1809	30.62	ankyrin_repeat
MIMI_L99	AAV50374.1	1055858	1056643	for	786	29.13	ankyrin_repeat
MIMI_R96	AAV50371.1	1059230	1062277	rev	3048	27.53	ankyrin_repeat
MIMI_L95	AAV50370.1	1063098	1063421	for	324	30.56	ankyrin_repeat
MIMI_L93	AAV50368.1	1064160	1065425	for	1266	28.44	ankyrin_repeat
MIMI_L92	AAV50367.1	1065556	1066797	for	1242	26.89	ankyrin_repeat
MIMI_L91	AAV50366.1	1066926	1068854	for	1929	27.06	ankyrin_repeat
MIMI_L88	AAV50363.1	1071458	1074097	for	2640	28.07	ankyrin_repeat
MIMI_L86	AAV50361.1	1074862	1076592	for	1731	25.82	ankyrin_repeat
MIMI_L81	AAV50356.1	1079819	1080652	for	834	33.57	ankyrin_repeat
MIMI_L72	AAV50347.1	1090671	1091825	for	1155	25.45	ankyrin_repeat
MIMI_L66	AAV50341.1	1099661	1101424	for	1764	23.81	ankyrin_repeat
MIMI_L63	AAV50338.1	1104692	1106434	for	1743	31.61	ankyrin_repeat
MIMI_L62	AAV50337.1	1107030	1107788	for	759	30.57	ankyrin_repeat
MIMI_L59	AAV50334.1	1112641	1113564	for	924	31.93	ankyrin_repeat
MIMI_L56	AAV50331.1	1114909	1116723	for	1815	28.87	ankyrin_repeat
MIMI_L45	AAV50320.1	1124277	1124960	for	684	27.49	ankyrin_repeat
MIMI_L42	AAV50317.1	1126792	1127865	for	1074	28.31	ankyrin_repeat
MIMI_L38	AAV50313.1	1132337	1132906	for	570	20.88	ankyrin_repeat
MIMI_L36	AAV50311.1	1135270	1135938	for	669	28.85	ankyrin_repeat
MIMI_L25	AAV50300.1	1145848	1146828	for	981	30.78	ankyrin_repeat
MIMI_L23	AAV50298.1	1147730	1148539	for	810	30.99	ankyrin_repeat
MIMI_L22	AAV50297.1	1148795	1149163	for	369	34.42	ankyrin_repeat

## Sheet: Paralogous gene direction
id	gene1_start_pos	gene2_start_pos	distance	gene_direction_pair	direction_matching	line_colour	line_thickness
segdup1	301301	295356	5945	for_for	match	color=red	thickness=5p
segdup2	883227	295356	587871	rev_for	mismatch	color=vdred	thickness=5p
segdup3	885758	295356	590402	rev_for	mismatch	color=vdred	thickness=5p
segdup4	888709	295356	593353	rev_for	mismatch	color=vdred	thickness=5p
segdup5	944379	295356	649023	rev_for	mismatch	color=vdred	thickness=5p
segdup6	1092105	295356	796749	for_for	match	color=red	thickness=5p
segdup7	883227	301301	581926	rev_for	mismatch	color=vdred	thickness=5p
segdup8	885758	301301	584457	rev_for	mismatch	color=vdred	thickness=5p
segdup9	888709	301301	587408	rev_for	mismatch	color=vdred	thickness=5p
segdup10	944379	301301	643078	rev_for	mismatch	color=vdred	thickness=5p
segdup11	1092105	301301	790804	for_for	match	color=red	thickness=5p
segdup12	885758	883227	2531	rev_rev	match	color=red	thickness=5p
segdup13	888709	883227	5482	rev_rev	match	color=red	thickness=5p
segdup14	944379	883227	61152	rev_rev	match	color=red	thickness=5p
segdup15	1092105	883227	208878	for_rev	mismatch	color=vdred	thickness=5p
segdup16	888709	885758	2951	rev_rev	match	color=red	thickness=5p
segdup17	944379	885758	58621	rev_rev	match	color=red	thickness=5p
segdup18	1092105	885758	206347	for_rev	mismatch	color=vdred	thickness=5p
segdup19	944379	888709	55670	rev_rev	match	color=red	thickness=5p
segdup20	1092105	888709	203396	for_rev	mismatch	color=vdred	thickness=5p
segdup21	1092105	944379	147726	for_rev	mismatch	color=vdred	thickness=5p
segdup22	107234	97252	9982	rev_rev	match	color=green	thickness=5p
segdup23	120873	97252	23621	rev_rev	match	color=green	thickness=5p
segdup24	290906	97252	193654	for_rev	mismatch	color=vdgreen	thickness=5p
segdup25	293628	97252	196376	for_rev	mismatch	color=vdgreen	thickness=5p
segdup26	488966	97252	391714	rev_rev	match	color=green	thickness=5p
segdup27	612219	97252	514967	rev_rev	match	color=green	thickness=5p
segdup28	840269	97252	743017	for_rev	mismatch	color=vdgreen	thickness=5p
segdup29	894726	97252	797474	for_rev	mismatch	color=vdgreen	thickness=5p
segdup30	120873	107234	13639	rev_rev	match	color=green	thickness=5p
segdup31	290906	107234	183672	for_rev	mismatch	color=vdgreen	thickness=5p
segdup32	293628	107234	186394	for_rev	mismatch	color=vdgreen	thickness=5p
segdup33	488966	107234	381732	rev_rev	match	color=green	thickness=5p
segdup34	612219	107234	504985	rev_rev	match	color=green	thickness=5p
segdup35	840269	107234	733035	for_rev	mismatch	color=vdgreen	thickness=5p
segdup36	894726	107234	787492	for_rev	mismatch	color=vdgreen	thickness=5p
segdup37	290906	120873	170033	for_rev	mismatch	color=vdgreen	thickness=5p
segdup38	293628	120873	172755	for_rev	mismatch	color=vdgreen	thickness=5p
segdup39	488966	120873	368093	rev_rev	match	color=green	thickness=5p
segdup40	612219	120873	491346	rev_rev	match	color=green	thickness=5p
segdup41	840269	120873	719396	for_rev	mismatch	color=vdgreen	thickness=5p
segdup42	894726	120873	773853	for_rev	mismatch	color=vdgreen	thickness=5p
segdup43	293628	290906	2722	for_for	match	color=green	thickness=5p
segdup44	488966	290906	198060	rev_for	mismatch	color=vdgreen	thickness=5p
segdup45	612219	290906	321313	rev_for	mismatch	color=vdgreen	thickness=5p
segdup46	840269	290906	549363	for_for	match	color=green	thickness=5p
segdup47	894726	290906	603820	for_for	match	color=green	thickness=5p
segdup48	488966	293628	195338	rev_for	mismatch	color=vdgreen	thickness=5p
segdup49	612219	293628	318591	rev_for	mismatch	color=vdgreen	thickness=5p
segdup50	840269	293628	546641	for_for	match	color=green	thickness=5p
segdup51	894726	293628	601098	for_for	match	color=green	thickness=5p
segdup52	612219	488966	123253	rev_rev	match	color=green	thickness=5p
segdup53	840269	488966	351303	for_rev	mismatch	color=vdgreen	thickness=5p
segdup54	894726	488966	405760	for_rev	mismatch	color=vdgreen	thickness=5p
segdup55	840269	612219	228050	for_rev	mismatch	color=vdgreen	thickness=5p
segdup56	894726	612219	282507	for_rev	mismatch	color=vdgreen	thickness=5p
segdup57	894726	840269	54457	for_for	match	color=green	thickness=5p
segdup58	14901	2687	12214	rev_rev	match	color=blue	thickness=1p
segdup59	19592	2687	16905	rev_rev	match	color=blue	thickness=1p
segdup60	30493	2687	27806	rev_rev	match	color=blue	thickness=1p
segdup61	37146	2687	34459	rev_rev	match	color=blue	thickness=1p
segdup62	44327	2687	41640	rev_rev	match	color=blue	thickness=1p
segdup63	57460	2687	54773	for_rev	mismatch	color=vdblue	thickness=1p
segdup64	58462	2687	55775	for_rev	mismatch	color=vdblue	thickness=1p
segdup65	73733	2687	71046	rev_rev	match	color=blue	thickness=1p
segdup66	74993	2687	72306	rev_rev	match	color=blue	thickness=1p
segdup67	76239	2687	73552	rev_rev	match	color=blue	thickness=1p
segdup68	76886	2687	74199	rev_rev	match	color=blue	thickness=1p
segdup69	81729	2687	79042	rev_rev	match	color=blue	thickness=1p
segdup70	83459	2687	80772	rev_rev	match	color=blue	thickness=1p
segdup71	85910	2687	83223	rev_rev	match	color=blue	thickness=1p
segdup72	87907	2687	85220	rev_rev	match	color=blue	thickness=1p
segdup73	89416	2687	86729	rev_rev	match	color=blue	thickness=1p
segdup74	150135	2687	147448	rev_rev	match	color=blue	thickness=1p
segdup75	152067	2687	149380	rev_rev	match	color=blue	thickness=1p
segdup76	155095	2687	152408	rev_rev	match	color=blue	thickness=1p
segdup77	164493	2687	161806	rev_rev	match	color=blue	thickness=1p
segdup78	190130	2687	187443	rev_rev	match	color=blue	thickness=1p
segdup79	286646	2687	283959	for_rev	mismatch	color=vdblue	thickness=1p
segdup80	309151	2687	306464	rev_rev	match	color=blue	thickness=1p
segdup81	346086	2687	343399	rev_rev	match	color=blue	thickness=1p
segdup82	384406	2687	381719	rev_rev	match	color=blue	thickness=1p
segdup83	385420	2687	382733	rev_rev	match	color=blue	thickness=1p
segdup84	387423	2687	384736	rev_rev	match	color=blue	thickness=1p
segdup85	399102	2687	396415	for_rev	mismatch	color=vdblue	thickness=1p
segdup86	532579	2687	529892	for_rev	mismatch	color=vdblue	thickness=1p
segdup87	538434	2687	535747	for_rev	mismatch	color=vdblue	thickness=1p
segdup88	539953	2687	537266	for_rev	mismatch	color=vdblue	thickness=1p
segdup89	693015	2687	690328	for_rev	mismatch	color=vdblue	thickness=1p
segdup90	815453	2687	812766	for_rev	mismatch	color=vdblue	thickness=1p
segdup91	836540	2687	833853	for_rev	mismatch	color=vdblue	thickness=1p
segdup92	843269	2687	840582	rev_rev	match	color=blue	thickness=1p
segdup93	901140	2687	898453	rev_rev	match	color=blue	thickness=1p
segdup94	998008	2687	995321	for_rev	mismatch	color=vdblue	thickness=1p
segdup95	1026135	2687	1023448	for_rev	mismatch	color=vdblue	thickness=1p
segdup96	1028114	2687	1025427	for_rev	mismatch	color=vdblue	thickness=1p
segdup97	1029174	2687	1026487	for_rev	mismatch	color=vdblue	thickness=1p
segdup98	1040242	2687	1037555	for_rev	mismatch	color=vdblue	thickness=1p
segdup99	1043600	2687	1040913	for_rev	mismatch	color=vdblue	thickness=1p
segdup100	1053898	2687	1051211	for_rev	mismatch	color=vdblue	thickness=1p
segdup101	1055858	2687	1053171	for_rev	mismatch	color=vdblue	thickness=1p
segdup102	1062277	2687	1059590	rev_rev	match	color=blue	thickness=1p
segdup103	1063098	2687	1060411	for_rev	mismatch	color=vdblue	thickness=1p
segdup104	1064160	2687	1061473	for_rev	mismatch	color=vdblue	thickness=1p
segdup105	1065556	2687	1062869	for_rev	mismatch	color=vdblue	thickness=1p
segdup106	1066926	2687	1064239	for_rev	mismatch	color=vdblue	thickness=1p
segdup107	1071458	2687	1068771	for_rev	mismatch	color=vdblue	thickness=1p
segdup108	1074862	2687	1072175	for_rev	mismatch	color=vdblue	thickness=1p
segdup109	1079819	2687	1077132	for_rev	mismatch	color=vdblue	thickness=1p
segdup110	1090671	2687	1087984	for_rev	mismatch	color=vdblue	thickness=1p
segdup111	1099661	2687	1096974	for_rev	mismatch	color=vdblue	thickness=1p
segdup112	1104692	2687	1102005	for_rev	mismatch	color=vdblue	thickness=1p
segdup113	1107030	2687	1104343	for_rev	mismatch	color=vdblue	thickness=1p
segdup114	1112641	2687	1109954	for_rev	mismatch	color=vdblue	thickness=1p
segdup115	1114909	2687	1112222	for_rev	mismatch	color=vdblue	thickness=1p
segdup116	1124277	2687	1121590	for_rev	mismatch	color=vdblue	thickness=1p
segdup117	1126792	2687	1124105	for_rev	mismatch	color=vdblue	thickness=1p
segdup118	1132337	2687	1129650	for_rev	mismatch	color=vdblue	thickness=1p
segdup119	1135270	2687	1132583	for_rev	mismatch	color=vdblue	thickness=1p
segdup120	1145848	2687	1143161	for_rev	mismatch	color=vdblue	thickness=1p
segdup121	1147730	2687	1145043	for_rev	mismatch	color=vdblue	thickness=1p
segdup122	1148795	2687	1146108	for_rev	mismatch	color=vdblue	thickness=1p
segdup123	19592	14901	4691	rev_rev	match	color=blue	thickness=1p
segdup124	30493	14901	15592	rev_rev	match	color=blue	thickness=1p
segdup125	37146	14901	22245	rev_rev	match	color=blue	thickness=1p
segdup126	44327	14901	29426	rev_rev	match	color=blue	thickness=1p
segdup127	57460	14901	42559	for_rev	mismatch	color=vdblue	thickness=1p
segdup128	58462	14901	43561	for_rev	mismatch	color=vdblue	thickness=1p
segdup129	73733	14901	58832	rev_rev	match	color=blue	thickness=1p
segdup130	74993	14901	60092	rev_rev	match	color=blue	thickness=1p
segdup131	76239	14901	61338	rev_rev	match	color=blue	thickness=1p
segdup132	76886	14901	61985	rev_rev	match	color=blue	thickness=1p
segdup133	81729	14901	66828	rev_rev	match	color=blue	thickness=1p
segdup134	83459	14901	68558	rev_rev	match	color=blue	thickness=1p
segdup135	85910	14901	71009	rev_rev	match	color=blue	thickness=1p
segdup136	87907	14901	73006	rev_rev	match	color=blue	thickness=1p
segdup137	89416	14901	74515	rev_rev	match	color=blue	thickness=1p
segdup138	150135	14901	135234	rev_rev	match	color=blue	thickness=1p
segdup139	152067	14901	137166	rev_rev	match	color=blue	thickness=1p
segdup140	155095	14901	140194	rev_rev	match	color=blue	thickness=1p
segdup141	164493	14901	149592	rev_rev	match	color=blue	thickness=1p
segdup142	190130	14901	175229	rev_rev	match	color=blue	thickness=1p
segdup143	286646	14901	271745	for_rev	mismatch	color=vdblue	thickness=1p
segdup144	309151	14901	294250	rev_rev	match	color=blue	thickness=1p
segdup145	346086	14901	331185	rev_rev	match	color=blue	thickness=1p
segdup146	384406	14901	369505	rev_rev	match	color=blue	thickness=1p
segdup147	385420	14901	370519	rev_rev	match	color=blue	thickness=1p
segdup148	387423	14901	372522	rev_rev	match	color=blue	thickness=1p
segdup149	399102	14901	384201	for_rev	mismatch	color=vdblue	thickness=1p
segdup150	532579	14901	517678	for_rev	mismatch	color=vdblue	thickness=1p
segdup151	538434	14901	523533	for_rev	mismatch	color=vdblue	thickness=1p
segdup152	539953	14901	525052	for_rev	mismatch	color=vdblue	thickness=1p
segdup153	693015	14901	678114	for_rev	mismatch	color=vdblue	thickness=1p
segdup154	815453	14901	800552	for_rev	mismatch	color=vdblue	thickness=1p
segdup155	836540	14901	821639	for_rev	mismatch	color=vdblue	thickness=1p
segdup156	843269	14901	828368	rev_rev	match	color=blue	thickness=1p
segdup157	901140	14901	886239	rev_rev	match	color=blue	thickness=1p
segdup158	998008	14901	983107	for_rev	mismatch	color=vdblue	thickness=1p
segdup159	1026135	14901	1011234	for_rev	mismatch	color=vdblue	thickness=1p
segdup160	1028114	14901	1013213	for_rev	mismatch	color=vdblue	thickness=1p
segdup161	1029174	14901	1014273	for_rev	mismatch	color=vdblue	thickness=1p
segdup162	1040242	14901	1025341	for_rev	mismatch	color=vdblue	thickness=1p
segdup163	1043600	14901	1028699	for_rev	mismatch	color=vdblue	thickness=1p
segdup164	1053898	14901	1038997	for_rev	mismatch	color=vdblue	thickness=1p
segdup165	1055858	14901	1040957	for_rev	mismatch	color=vdblue	thickness=1p
segdup166	1062277	14901	1047376	rev_rev	match	color=blue	thickness=1p
segdup167	1063098	14901	1048197	for_rev	mismatch	color=vdblue	thickness=1p
segdup168	1064160	14901	1049259	for_rev	mismatch	color=vdblue	thickness=1p
segdup169	1065556	14901	1050655	for_rev	mismatch	color=vdblue	thickness=1p
segdup170	1066926	14901	1052025	for_rev	mismatch	color=vdblue	thickness=1p
segdup171	1071458	14901	1056557	for_rev	mismatch	color=vdblue	thickness=1p
segdup172	1074862	14901	1059961	for_rev	mismatch	color=vdblue	thickness=1p
segdup173	1079819	14901	1064918	for_rev	mismatch	color=vdblue	thickness=1p
segdup174	1090671	14901	1075770	for_rev	mismatch	color=vdblue	thickness=1p
segdup175	1099661	14901	1084760	for_rev	mismatch	color=vdblue	thickness=1p
segdup176	1104692	14901	1089791	for_rev	mismatch	color=vdblue	thickness=1p
segdup177	1107030	14901	1092129	for_rev	mismatch	color=vdblue	thickness=1p
segdup178	1112641	14901	1097740	for_rev	mismatch	color=vdblue	thickness=1p
segdup179	1114909	14901	1100008	for_rev	mismatch	color=vdblue	thickness=1p
segdup180	1124277	14901	1109376	for_rev	mismatch	color=vdblue	thickness=1p
segdup181	1126792	14901	1111891	for_rev	mismatch	color=vdblue	thickness=1p
segdup182	1132337	14901	1117436	for_rev	mismatch	color=vdblue	thickness=1p
segdup183	1135270	14901	1120369	for_rev	mismatch	color=vdblue	thickness=1p
segdup184	1145848	14901	1130947	for_rev	mismatch	color=vdblue	thickness=1p
segdup185	1147730	14901	1132829	for_rev	mismatch	color=vdblue	thickness=1p
segdup186	1148795	14901	1133894	for_rev	mismatch	color=vdblue	thickness=1p
segdup187	30493	19592	10901	rev_rev	match	color=blue	thickness=1p
segdup188	37146	19592	17554	rev_rev	match	color=blue	thickness=1p
segdup189	44327	19592	24735	rev_rev	match	color=blue	thickness=1p
segdup190	57460	19592	37868	for_rev	mismatch	color=vdblue	thickness=1p
segdup191	58462	19592	38870	for_rev	mismatch	color=vdblue	thickness=1p
segdup192	73733	19592	54141	rev_rev	match	color=blue	thickness=1p
segdup193	74993	19592	55401	rev_rev	match	color=blue	thickness=1p
segdup194	76239	19592	56647	rev_rev	match	color=blue	thickness=1p
segdup195	76886	19592	57294	rev_rev	match	color=blue	thickness=1p
segdup196	81729	19592	62137	rev_rev	match	color=blue	thickness=1p
segdup197	83459	19592	63867	rev_rev	match	color=blue	thickness=1p
segdup198	85910	19592	66318	rev_rev	match	color=blue	thickness=1p
segdup199	87907	19592	68315	rev_rev	match	color=blue	thickness=1p
segdup200	89416	19592	69824	rev_rev	match	color=blue	thickness=1p
segdup201	150135	19592	130543	rev_rev	match	color=blue	thickness=1p
segdup202	152067	19592	132475	rev_rev	match	color=blue	thickness=1p
segdup203	155095	19592	135503	rev_rev	match	color=blue	thickness=1p
segdup204	164493	19592	144901	rev_rev	match	color=blue	thickness=1p
segdup205	190130	19592	170538	rev_rev	match	color=blue	thickness=1p
segdup206	286646	19592	267054	for_rev	mismatch	color=vdblue	thickness=1p
segdup207	309151	19592	289559	rev_rev	match	color=blue	thickness=1p
segdup208	346086	19592	326494	rev_rev	match	color=blue	thickness=1p
segdup209	384406	19592	364814	rev_rev	match	color=blue	thickness=1p
segdup210	385420	19592	365828	rev_rev	match	color=blue	thickness=1p
segdup211	387423	19592	367831	rev_rev	match	color=blue	thickness=1p
segdup212	399102	19592	379510	for_rev	mismatch	color=vdblue	thickness=1p
segdup213	532579	19592	512987	for_rev	mismatch	color=vdblue	thickness=1p
segdup214	538434	19592	518842	for_rev	mismatch	color=vdblue	thickness=1p
segdup215	539953	19592	520361	for_rev	mismatch	color=vdblue	thickness=1p
segdup216	693015	19592	673423	for_rev	mismatch	color=vdblue	thickness=1p
segdup217	815453	19592	795861	for_rev	mismatch	color=vdblue	thickness=1p
segdup218	836540	19592	816948	for_rev	mismatch	color=vdblue	thickness=1p
segdup219	843269	19592	823677	rev_rev	match	color=blue	thickness=1p
segdup220	901140	19592	881548	rev_rev	match	color=blue	thickness=1p
segdup221	998008	19592	978416	for_rev	mismatch	color=vdblue	thickness=1p
segdup222	1026135	19592	1006543	for_rev	mismatch	color=vdblue	thickness=1p
segdup223	1028114	19592	1008522	for_rev	mismatch	color=vdblue	thickness=1p
segdup224	1029174	19592	1009582	for_rev	mismatch	color=vdblue	thickness=1p
segdup225	1040242	19592	1020650	for_rev	mismatch	color=vdblue	thickness=1p
segdup226	1043600	19592	1024008	for_rev	mismatch	color=vdblue	thickness=1p
segdup227	1053898	19592	1034306	for_rev	mismatch	color=vdblue	thickness=1p
segdup228	1055858	19592	1036266	for_rev	mismatch	color=vdblue	thickness=1p
segdup229	1062277	19592	1042685	rev_rev	match	color=blue	thickness=1p
segdup230	1063098	19592	1043506	for_rev	mismatch	color=vdblue	thickness=1p
segdup231	1064160	19592	1044568	for_rev	mismatch	color=vdblue	thickness=1p
segdup232	1065556	19592	1045964	for_rev	mismatch	color=vdblue	thickness=1p
segdup233	1066926	19592	1047334	for_rev	mismatch	color=vdblue	thickness=1p
segdup234	1071458	19592	1051866	for_rev	mismatch	color=vdblue	thickness=1p
segdup235	1074862	19592	1055270	for_rev	mismatch	color=vdblue	thickness=1p
segdup236	1079819	19592	1060227	for_rev	mismatch	color=vdblue	thickness=1p
segdup237	1090671	19592	1071079	for_rev	mismatch	color=vdblue	thickness=1p
segdup238	1099661	19592	1080069	for_rev	mismatch	color=vdblue	thickness=1p
segdup239	1104692	19592	1085100	for_rev	mismatch	color=vdblue	thickness=1p
segdup240	1107030	19592	1087438	for_rev	mismatch	color=vdblue	thickness=1p
segdup241	1112641	19592	1093049	for_rev	mismatch	color=vdblue	thickness=1p
segdup242	1114909	19592	1095317	for_rev	mismatch	color=vdblue	thickness=1p
segdup243	1124277	19592	1104685	for_rev	mismatch	color=vdblue	thickness=1p
segdup244	1126792	19592	1107200	for_rev	mismatch	color=vdblue	thickness=1p
segdup245	1132337	19592	1112745	for_rev	mismatch	color=vdblue	thickness=1p
segdup246	1135270	19592	1115678	for_rev	mismatch	color=vdblue	thickness=1p
segdup247	1145848	19592	1126256	for_rev	mismatch	color=vdblue	thickness=1p
segdup248	1147730	19592	1128138	for_rev	mismatch	color=vdblue	thickness=1p
segdup249	1148795	19592	1129203	for_rev	mismatch	color=vdblue	thickness=1p
segdup250	37146	30493	6653	rev_rev	match	color=blue	thickness=1p
segdup251	44327	30493	13834	rev_rev	match	color=blue	thickness=1p
segdup252	57460	30493	26967	for_rev	mismatch	color=vdblue	thickness=1p
segdup253	58462	30493	27969	for_rev	mismatch	color=vdblue	thickness=1p
segdup254	73733	30493	43240	rev_rev	match	color=blue	thickness=1p
segdup255	74993	30493	44500	rev_rev	match	color=blue	thickness=1p
segdup256	76239	30493	45746	rev_rev	match	color=blue	thickness=1p
segdup257	76886	30493	46393	rev_rev	match	color=blue	thickness=1p
segdup258	81729	30493	51236	rev_rev	match	color=blue	thickness=1p
segdup259	83459	30493	52966	rev_rev	match	color=blue	thickness=1p
segdup260	85910	30493	55417	rev_rev	match	color=blue	thickness=1p
segdup261	87907	30493	57414	rev_rev	match	color=blue	thickness=1p
segdup262	89416	30493	58923	rev_rev	match	color=blue	thickness=1p
segdup263	150135	30493	119642	rev_rev	match	color=blue	thickness=1p
segdup264	152067	30493	121574	rev_rev	match	color=blue	thickness=1p
segdup265	155095	30493	124602	rev_rev	match	color=blue	thickness=1p
segdup266	164493	30493	134000	rev_rev	match	color=blue	thickness=1p
segdup267	190130	30493	159637	rev_rev	match	color=blue	thickness=1p
segdup268	286646	30493	256153	for_rev	mismatch	color=vdblue	thickness=1p
segdup269	309151	30493	278658	rev_rev	match	color=blue	thickness=1p
segdup270	346086	30493	315593	rev_rev	match	color=blue	thickness=1p
segdup271	384406	30493	353913	rev_rev	match	color=blue	thickness=1p
segdup272	385420	30493	354927	rev_rev	match	color=blue	thickness=1p
segdup273	387423	30493	356930	rev_rev	match	color=blue	thickness=1p
segdup274	399102	30493	368609	for_rev	mismatch	color=vdblue	thickness=1p
segdup275	532579	30493	502086	for_rev	mismatch	color=vdblue	thickness=1p
segdup276	538434	30493	507941	for_rev	mismatch	color=vdblue	thickness=1p
segdup277	539953	30493	509460	for_rev	mismatch	color=vdblue	thickness=1p
segdup278	693015	30493	662522	for_rev	mismatch	color=vdblue	thickness=1p
segdup279	815453	30493	784960	for_rev	mismatch	color=vdblue	thickness=1p
segdup280	836540	30493	806047	for_rev	mismatch	color=vdblue	thickness=1p
segdup281	843269	30493	812776	rev_rev	match	color=blue	thickness=1p
segdup282	901140	30493	870647	rev_rev	match	color=blue	thickness=1p
segdup283	998008	30493	967515	for_rev	mismatch	color=vdblue	thickness=1p
segdup284	1026135	30493	995642	for_rev	mismatch	color=vdblue	thickness=1p
segdup285	1028114	30493	997621	for_rev	mismatch	color=vdblue	thickness=1p
segdup286	1029174	30493	998681	for_rev	mismatch	color=vdblue	thickness=1p
segdup287	1040242	30493	1009749	for_rev	mismatch	color=vdblue	thickness=1p
segdup288	1043600	30493	1013107	for_rev	mismatch	color=vdblue	thickness=1p
segdup289	1053898	30493	1023405	for_rev	mismatch	color=vdblue	thickness=1p
segdup290	1055858	30493	1025365	for_rev	mismatch	color=vdblue	thickness=1p
segdup291	1062277	30493	1031784	rev_rev	match	color=blue	thickness=1p
segdup292	1063098	30493	1032605	for_rev	mismatch	color=vdblue	thickness=1p
segdup293	1064160	30493	1033667	for_rev	mismatch	color=vdblue	thickness=1p
segdup294	1065556	30493	1035063	for_rev	mismatch	color=vdblue	thickness=1p
segdup295	1066926	30493	1036433	for_rev	mismatch	color=vdblue	thickness=1p
segdup296	1071458	30493	1040965	for_rev	mismatch	color=vdblue	thickness=1p
segdup297	1074862	30493	1044369	for_rev	mismatch	color=vdblue	thickness=1p
segdup298	1079819	30493	1049326	for_rev	mismatch	color=vdblue	thickness=1p
segdup299	1090671	30493	1060178	for_rev	mismatch	color=vdblue	thickness=1p
segdup300	1099661	30493	1069168	for_rev	mismatch	color=vdblue	thickness=1p
segdup301	1104692	30493	1074199	for_rev	mismatch	color=vdblue	thickness=1p
segdup302	1107030	30493	1076537	for_rev	mismatch	color=vdblue	thickness=1p
segdup303	1112641	30493	1082148	for_rev	mismatch	color=vdblue	thickness=1p
segdup304	1114909	30493	1084416	for_rev	mismatch	color=vdblue	thickness=1p
segdup305	1124277	30493	1093784	for_rev	mismatch	color=vdblue	thickness=1p
segdup306	1126792	30493	1096299	for_rev	mismatch	color=vdblue	thickness=1p
segdup307	1132337	30493	1101844	for_rev	mismatch	color=vdblue	thickness=1p
segdup308	1135270	30493	1104777	for_rev	mismatch	color=vdblue	thickness=1p
segdup309	1145848	30493	1115355	for_rev	mismatch	color=vdblue	thickness=1p
segdup310	1147730	30493	1117237	for_rev	mismatch	color=vdblue	thickness=1p
segdup311	1148795	30493	1118302	for_rev	mismatch	color=vdblue	thickness=1p
segdup312	44327	37146	7181	rev_rev	match	color=blue	thickness=1p
segdup313	57460	37146	20314	for_rev	mismatch	color=vdblue	thickness=1p
segdup314	58462	37146	21316	for_rev	mismatch	color=vdblue	thickness=1p
segdup315	73733	37146	36587	rev_rev	match	color=blue	thickness=1p
segdup316	74993	37146	37847	rev_rev	match	color=blue	thickness=1p
segdup317	76239	37146	39093	rev_rev	match	color=blue	thickness=1p
segdup318	76886	37146	39740	rev_rev	match	color=blue	thickness=1p
segdup319	81729	37146	44583	rev_rev	match	color=blue	thickness=1p
segdup320	83459	37146	46313	rev_rev	match	color=blue	thickness=1p
segdup321	85910	37146	48764	rev_rev	match	color=blue	thickness=1p
segdup322	87907	37146	50761	rev_rev	match	color=blue	thickness=1p
segdup323	89416	37146	52270	rev_rev	match	color=blue	thickness=1p
segdup324	150135	37146	112989	rev_rev	match	color=blue	thickness=1p
segdup325	152067	37146	114921	rev_rev	match	color=blue	thickness=1p
segdup326	155095	37146	117949	rev_rev	match	color=blue	thickness=1p
segdup327	164493	37146	127347	rev_rev	match	color=blue	thickness=1p
segdup328	190130	37146	152984	rev_rev	match	color=blue	thickness=1p
segdup329	286646	37146	249500	for_rev	mismatch	color=vdblue	thickness=1p
segdup330	309151	37146	272005	rev_rev	match	color=blue	thickness=1p
segdup331	346086	37146	308940	rev_rev	match	color=blue	thickness=1p
segdup332	384406	37146	347260	rev_rev	match	color=blue	thickness=1p
segdup333	385420	37146	348274	rev_rev	match	color=blue	thickness=1p
segdup334	387423	37146	350277	rev_rev	match	color=blue	thickness=1p
segdup335	399102	37146	361956	for_rev	mismatch	color=vdblue	thickness=1p
segdup336	532579	37146	495433	for_rev	mismatch	color=vdblue	thickness=1p
segdup337	538434	37146	501288	for_rev	mismatch	color=vdblue	thickness=1p
segdup338	539953	37146	502807	for_rev	mismatch	color=vdblue	thickness=1p
segdup339	693015	37146	655869	for_rev	mismatch	color=vdblue	thickness=1p
segdup340	815453	37146	778307	for_rev	mismatch	color=vdblue	thickness=1p
segdup341	836540	37146	799394	for_rev	mismatch	color=vdblue	thickness=1p
segdup342	843269	37146	806123	rev_rev	match	color=blue	thickness=1p
segdup343	901140	37146	863994	rev_rev	match	color=blue	thickness=1p
segdup344	998008	37146	960862	for_rev	mismatch	color=vdblue	thickness=1p
segdup345	1026135	37146	988989	for_rev	mismatch	color=vdblue	thickness=1p
segdup346	1028114	37146	990968	for_rev	mismatch	color=vdblue	thickness=1p
segdup347	1029174	37146	992028	for_rev	mismatch	color=vdblue	thickness=1p
segdup348	1040242	37146	1003096	for_rev	mismatch	color=vdblue	thickness=1p
segdup349	1043600	37146	1006454	for_rev	mismatch	color=vdblue	thickness=1p
segdup350	1053898	37146	1016752	for_rev	mismatch	color=vdblue	thickness=1p
segdup351	1055858	37146	1018712	for_rev	mismatch	color=vdblue	thickness=1p
segdup352	1062277	37146	1025131	rev_rev	match	color=blue	thickness=1p
segdup353	1063098	37146	1025952	for_rev	mismatch	color=vdblue	thickness=1p
segdup354	1064160	37146	1027014	for_rev	mismatch	color=vdblue	thickness=1p
segdup355	1065556	37146	1028410	for_rev	mismatch	color=vdblue	thickness=1p
segdup356	1066926	37146	1029780	for_rev	mismatch	color=vdblue	thickness=1p
segdup357	1071458	37146	1034312	for_rev	mismatch	color=vdblue	thickness=1p
segdup358	1074862	37146	1037716	for_rev	mismatch	color=vdblue	thickness=1p
segdup359	1079819	37146	1042673	for_rev	mismatch	color=vdblue	thickness=1p
segdup360	1090671	37146	1053525	for_rev	mismatch	color=vdblue	thickness=1p
segdup361	1099661	37146	1062515	for_rev	mismatch	color=vdblue	thickness=1p
segdup362	1104692	37146	1067546	for_rev	mismatch	color=vdblue	thickness=1p
segdup363	1107030	37146	1069884	for_rev	mismatch	color=vdblue	thickness=1p
segdup364	1112641	37146	1075495	for_rev	mismatch	color=vdblue	thickness=1p
segdup365	1114909	37146	1077763	for_rev	mismatch	color=vdblue	thickness=1p
segdup366	1124277	37146	1087131	for_rev	mismatch	color=vdblue	thickness=1p
segdup367	1126792	37146	1089646	for_rev	mismatch	color=vdblue	thickness=1p
segdup368	1132337	37146	1095191	for_rev	mismatch	color=vdblue	thickness=1p
segdup369	1135270	37146	1098124	for_rev	mismatch	color=vdblue	thickness=1p
segdup370	1145848	37146	1108702	for_rev	mismatch	color=vdblue	thickness=1p
segdup371	1147730	37146	1110584	for_rev	mismatch	color=vdblue	thickness=1p
segdup372	1148795	37146	1111649	for_rev	mismatch	color=vdblue	thickness=1p
segdup373	57460	44327	13133	for_rev	mismatch	color=vdblue	thickness=1p
segdup374	58462	44327	14135	for_rev	mismatch	color=vdblue	thickness=1p
segdup375	73733	44327	29406	rev_rev	match	color=blue	thickness=1p
segdup376	74993	44327	30666	rev_rev	match	color=blue	thickness=1p
segdup377	76239	44327	31912	rev_rev	match	color=blue	thickness=1p
segdup378	76886	44327	32559	rev_rev	match	color=blue	thickness=1p
segdup379	81729	44327	37402	rev_rev	match	color=blue	thickness=1p
segdup380	83459	44327	39132	rev_rev	match	color=blue	thickness=1p
segdup381	85910	44327	41583	rev_rev	match	color=blue	thickness=1p
segdup382	87907	44327	43580	rev_rev	match	color=blue	thickness=1p
segdup383	89416	44327	45089	rev_rev	match	color=blue	thickness=1p
segdup384	150135	44327	105808	rev_rev	match	color=blue	thickness=1p
segdup385	152067	44327	107740	rev_rev	match	color=blue	thickness=1p
segdup386	155095	44327	110768	rev_rev	match	color=blue	thickness=1p
segdup387	164493	44327	120166	rev_rev	match	color=blue	thickness=1p
segdup388	190130	44327	145803	rev_rev	match	color=blue	thickness=1p
segdup389	286646	44327	242319	for_rev	mismatch	color=vdblue	thickness=1p
segdup390	309151	44327	264824	rev_rev	match	color=blue	thickness=1p
segdup391	346086	44327	301759	rev_rev	match	color=blue	thickness=1p
segdup392	384406	44327	340079	rev_rev	match	color=blue	thickness=1p
segdup393	385420	44327	341093	rev_rev	match	color=blue	thickness=1p
segdup394	387423	44327	343096	rev_rev	match	color=blue	thickness=1p
segdup395	399102	44327	354775	for_rev	mismatch	color=vdblue	thickness=1p
segdup396	532579	44327	488252	for_rev	mismatch	color=vdblue	thickness=1p
segdup397	538434	44327	494107	for_rev	mismatch	color=vdblue	thickness=1p
segdup398	539953	44327	495626	for_rev	mismatch	color=vdblue	thickness=1p
segdup399	693015	44327	648688	for_rev	mismatch	color=vdblue	thickness=1p
segdup400	815453	44327	771126	for_rev	mismatch	color=vdblue	thickness=1p
segdup401	836540	44327	792213	for_rev	mismatch	color=vdblue	thickness=1p
segdup402	843269	44327	798942	rev_rev	match	color=blue	thickness=1p
segdup403	901140	44327	856813	rev_rev	match	color=blue	thickness=1p
segdup404	998008	44327	953681	for_rev	mismatch	color=vdblue	thickness=1p
segdup405	1026135	44327	981808	for_rev	mismatch	color=vdblue	thickness=1p
segdup406	1028114	44327	983787	for_rev	mismatch	color=vdblue	thickness=1p
segdup407	1029174	44327	984847	for_rev	mismatch	color=vdblue	thickness=1p
segdup408	1040242	44327	995915	for_rev	mismatch	color=vdblue	thickness=1p
segdup409	1043600	44327	999273	for_rev	mismatch	color=vdblue	thickness=1p
segdup410	1053898	44327	1009571	for_rev	mismatch	color=vdblue	thickness=1p
segdup411	1055858	44327	1011531	for_rev	mismatch	color=vdblue	thickness=1p
segdup412	1062277	44327	1017950	rev_rev	match	color=blue	thickness=1p
segdup413	1063098	44327	1018771	for_rev	mismatch	color=vdblue	thickness=1p
segdup414	1064160	44327	1019833	for_rev	mismatch	color=vdblue	thickness=1p
segdup415	1065556	44327	1021229	for_rev	mismatch	color=vdblue	thickness=1p
segdup416	1066926	44327	1022599	for_rev	mismatch	color=vdblue	thickness=1p
segdup417	1071458	44327	1027131	for_rev	mismatch	color=vdblue	thickness=1p
segdup418	1074862	44327	1030535	for_rev	mismatch	color=vdblue	thickness=1p
segdup419	1079819	44327	1035492	for_rev	mismatch	color=vdblue	thickness=1p
segdup420	1090671	44327	1046344	for_rev	mismatch	color=vdblue	thickness=1p
segdup421	1099661	44327	1055334	for_rev	mismatch	color=vdblue	thickness=1p
segdup422	1104692	44327	1060365	for_rev	mismatch	color=vdblue	thickness=1p
segdup423	1107030	44327	1062703	for_rev	mismatch	color=vdblue	thickness=1p
segdup424	1112641	44327	1068314	for_rev	mismatch	color=vdblue	thickness=1p
segdup425	1114909	44327	1070582	for_rev	mismatch	color=vdblue	thickness=1p
segdup426	1124277	44327	1079950	for_rev	mismatch	color=vdblue	thickness=1p
segdup427	1126792	44327	1082465	for_rev	mismatch	color=vdblue	thickness=1p
segdup428	1132337	44327	1088010	for_rev	mismatch	color=vdblue	thickness=1p
segdup429	1135270	44327	1090943	for_rev	mismatch	color=vdblue	thickness=1p
segdup430	1145848	44327	1101521	for_rev	mismatch	color=vdblue	thickness=1p
segdup431	1147730	44327	1103403	for_rev	mismatch	color=vdblue	thickness=1p
segdup432	1148795	44327	1104468	for_rev	mismatch	color=vdblue	thickness=1p
segdup433	58462	57460	1002	for_for	match	color=blue	thickness=1p
segdup434	73733	57460	16273	rev_for	mismatch	color=vdblue	thickness=1p
segdup435	74993	57460	17533	rev_for	mismatch	color=vdblue	thickness=1p
segdup436	76239	57460	18779	rev_for	mismatch	color=vdblue	thickness=1p
segdup437	76886	57460	19426	rev_for	mismatch	color=vdblue	thickness=1p
segdup438	81729	57460	24269	rev_for	mismatch	color=vdblue	thickness=1p
segdup439	83459	57460	25999	rev_for	mismatch	color=vdblue	thickness=1p
segdup440	85910	57460	28450	rev_for	mismatch	color=vdblue	thickness=1p
segdup441	87907	57460	30447	rev_for	mismatch	color=vdblue	thickness=1p
segdup442	89416	57460	31956	rev_for	mismatch	color=vdblue	thickness=1p
segdup443	150135	57460	92675	rev_for	mismatch	color=vdblue	thickness=1p
segdup444	152067	57460	94607	rev_for	mismatch	color=vdblue	thickness=1p
segdup445	155095	57460	97635	rev_for	mismatch	color=vdblue	thickness=1p
segdup446	164493	57460	107033	rev_for	mismatch	color=vdblue	thickness=1p
segdup447	190130	57460	132670	rev_for	mismatch	color=vdblue	thickness=1p
segdup448	286646	57460	229186	for_for	match	color=blue	thickness=1p
segdup449	309151	57460	251691	rev_for	mismatch	color=vdblue	thickness=1p
segdup450	346086	57460	288626	rev_for	mismatch	color=vdblue	thickness=1p
segdup451	384406	57460	326946	rev_for	mismatch	color=vdblue	thickness=1p
segdup452	385420	57460	327960	rev_for	mismatch	color=vdblue	thickness=1p
segdup453	387423	57460	329963	rev_for	mismatch	color=vdblue	thickness=1p
segdup454	399102	57460	341642	for_for	match	color=blue	thickness=1p
segdup455	532579	57460	475119	for_for	match	color=blue	thickness=1p
segdup456	538434	57460	480974	for_for	match	color=blue	thickness=1p
segdup457	539953	57460	482493	for_for	match	color=blue	thickness=1p
segdup458	693015	57460	635555	for_for	match	color=blue	thickness=1p
segdup459	815453	57460	757993	for_for	match	color=blue	thickness=1p
segdup460	836540	57460	779080	for_for	match	color=blue	thickness=1p
segdup461	843269	57460	785809	rev_for	mismatch	color=vdblue	thickness=1p
segdup462	901140	57460	843680	rev_for	mismatch	color=vdblue	thickness=1p
segdup463	998008	57460	940548	for_for	match	color=blue	thickness=1p
segdup464	1026135	57460	968675	for_for	match	color=blue	thickness=1p
segdup465	1028114	57460	970654	for_for	match	color=blue	thickness=1p
segdup466	1029174	57460	971714	for_for	match	color=blue	thickness=1p
segdup467	1040242	57460	982782	for_for	match	color=blue	thickness=1p
segdup468	1043600	57460	986140	for_for	match	color=blue	thickness=1p
segdup469	1053898	57460	996438	for_for	match	color=blue	thickness=1p
segdup470	1055858	57460	998398	for_for	match	color=blue	thickness=1p
segdup471	1062277	57460	1004817	rev_for	mismatch	color=vdblue	thickness=1p
segdup472	1063098	57460	1005638	for_for	match	color=blue	thickness=1p
segdup473	1064160	57460	1006700	for_for	match	color=blue	thickness=1p
segdup474	1065556	57460	1008096	for_for	match	color=blue	thickness=1p
segdup475	1066926	57460	1009466	for_for	match	color=blue	thickness=1p
segdup476	1071458	57460	1013998	for_for	match	color=blue	thickness=1p
segdup477	1074862	57460	1017402	for_for	match	color=blue	thickness=1p
segdup478	1079819	57460	1022359	for_for	match	color=blue	thickness=1p
segdup479	1090671	57460	1033211	for_for	match	color=blue	thickness=1p
segdup480	1099661	57460	1042201	for_for	match	color=blue	thickness=1p
segdup481	1104692	57460	1047232	for_for	match	color=blue	thickness=1p
segdup482	1107030	57460	1049570	for_for	match	color=blue	thickness=1p
segdup483	1112641	57460	1055181	for_for	match	color=blue	thickness=1p
segdup484	1114909	57460	1057449	for_for	match	color=blue	thickness=1p
segdup485	1124277	57460	1066817	for_for	match	color=blue	thickness=1p
segdup486	1126792	57460	1069332	for_for	match	color=blue	thickness=1p
segdup487	1132337	57460	1074877	for_for	match	color=blue	thickness=1p
segdup488	1135270	57460	1077810	for_for	match	color=blue	thickness=1p
segdup489	1145848	57460	1088388	for_for	match	color=blue	thickness=1p
segdup490	1147730	57460	1090270	for_for	match	color=blue	thickness=1p
segdup491	1148795	57460	1091335	for_for	match	color=blue	thickness=1p
segdup492	73733	58462	15271	rev_for	mismatch	color=vdblue	thickness=1p
segdup493	74993	58462	16531	rev_for	mismatch	color=vdblue	thickness=1p
segdup494	76239	58462	17777	rev_for	mismatch	color=vdblue	thickness=1p
segdup495	76886	58462	18424	rev_for	mismatch	color=vdblue	thickness=1p
segdup496	81729	58462	23267	rev_for	mismatch	color=vdblue	thickness=1p
segdup497	83459	58462	24997	rev_for	mismatch	color=vdblue	thickness=1p
segdup498	85910	58462	27448	rev_for	mismatch	color=vdblue	thickness=1p
segdup499	87907	58462	29445	rev_for	mismatch	color=vdblue	thickness=1p
segdup500	89416	58462	30954	rev_for	mismatch	color=vdblue	thickness=1p
segdup501	150135	58462	91673	rev_for	mismatch	color=vdblue	thickness=1p
segdup502	152067	58462	93605	rev_for	mismatch	color=vdblue	thickness=1p
segdup503	155095	58462	96633	rev_for	mismatch	color=vdblue	thickness=1p
segdup504	164493	58462	106031	rev_for	mismatch	color=vdblue	thickness=1p
segdup505	190130	58462	131668	rev_for	mismatch	color=vdblue	thickness=1p
segdup506	286646	58462	228184	for_for	match	color=blue	thickness=1p
segdup507	309151	58462	250689	rev_for	mismatch	color=vdblue	thickness=1p
segdup508	346086	58462	287624	rev_for	mismatch	color=vdblue	thickness=1p
segdup509	384406	58462	325944	rev_for	mismatch	color=vdblue	thickness=1p
segdup510	385420	58462	326958	rev_for	mismatch	color=vdblue	thickness=1p
segdup511	387423	58462	328961	rev_for	mismatch	color=vdblue	thickness=1p
segdup512	399102	58462	340640	for_for	match	color=blue	thickness=1p
segdup513	532579	58462	474117	for_for	match	color=blue	thickness=1p
segdup514	538434	58462	479972	for_for	match	color=blue	thickness=1p
segdup515	539953	58462	481491	for_for	match	color=blue	thickness=1p
segdup516	693015	58462	634553	for_for	match	color=blue	thickness=1p
segdup517	815453	58462	756991	for_for	match	color=blue	thickness=1p
segdup518	836540	58462	778078	for_for	match	color=blue	thickness=1p
segdup519	843269	58462	784807	rev_for	mismatch	color=vdblue	thickness=1p
segdup520	901140	58462	842678	rev_for	mismatch	color=vdblue	thickness=1p
segdup521	998008	58462	939546	for_for	match	color=blue	thickness=1p
segdup522	1026135	58462	967673	for_for	match	color=blue	thickness=1p
segdup523	1028114	58462	969652	for_for	match	color=blue	thickness=1p
segdup524	1029174	58462	970712	for_for	match	color=blue	thickness=1p
segdup525	1040242	58462	981780	for_for	match	color=blue	thickness=1p
segdup526	1043600	58462	985138	for_for	match	color=blue	thickness=1p
segdup527	1053898	58462	995436	for_for	match	color=blue	thickness=1p
segdup528	1055858	58462	997396	for_for	match	color=blue	thickness=1p
segdup529	1062277	58462	1003815	rev_for	mismatch	color=vdblue	thickness=1p
segdup530	1063098	58462	1004636	for_for	match	color=blue	thickness=1p
segdup531	1064160	58462	1005698	for_for	match	color=blue	thickness=1p
segdup532	1065556	58462	1007094	for_for	match	color=blue	thickness=1p
segdup533	1066926	58462	1008464	for_for	match	color=blue	thickness=1p
segdup534	1071458	58462	1012996	for_for	match	color=blue	thickness=1p
segdup535	1074862	58462	1016400	for_for	match	color=blue	thickness=1p
segdup536	1079819	58462	1021357	for_for	match	color=blue	thickness=1p
segdup537	1090671	58462	1032209	for_for	match	color=blue	thickness=1p
segdup538	1099661	58462	1041199	for_for	match	color=blue	thickness=1p
segdup539	1104692	58462	1046230	for_for	match	color=blue	thickness=1p
segdup540	1107030	58462	1048568	for_for	match	color=blue	thickness=1p
segdup541	1112641	58462	1054179	for_for	match	color=blue	thickness=1p
segdup542	1114909	58462	1056447	for_for	match	color=blue	thickness=1p
segdup543	1124277	58462	1065815	for_for	match	color=blue	thickness=1p
segdup544	1126792	58462	1068330	for_for	match	color=blue	thickness=1p
segdup545	1132337	58462	1073875	for_for	match	color=blue	thickness=1p
segdup546	1135270	58462	1076808	for_for	match	color=blue	thickness=1p
segdup547	1145848	58462	1087386	for_for	match	color=blue	thickness=1p
segdup548	1147730	58462	1089268	for_for	match	color=blue	thickness=1p
segdup549	1148795	58462	1090333	for_for	match	color=blue	thickness=1p
segdup550	74993	73733	1260	rev_rev	match	color=blue	thickness=1p
segdup551	76239	73733	2506	rev_rev	match	color=blue	thickness=1p
segdup552	76886	73733	3153	rev_rev	match	color=blue	thickness=1p
segdup553	81729	73733	7996	rev_rev	match	color=blue	thickness=1p
segdup554	83459	73733	9726	rev_rev	match	color=blue	thickness=1p
segdup555	85910	73733	12177	rev_rev	match	color=blue	thickness=1p
segdup556	87907	73733	14174	rev_rev	match	color=blue	thickness=1p
segdup557	89416	73733	15683	rev_rev	match	color=blue	thickness=1p
segdup558	150135	73733	76402	rev_rev	match	color=blue	thickness=1p
segdup559	152067	73733	78334	rev_rev	match	color=blue	thickness=1p
segdup560	155095	73733	81362	rev_rev	match	color=blue	thickness=1p
segdup561	164493	73733	90760	rev_rev	match	color=blue	thickness=1p
segdup562	190130	73733	116397	rev_rev	match	color=blue	thickness=1p
segdup563	286646	73733	212913	for_rev	mismatch	color=vdblue	thickness=1p
segdup564	309151	73733	235418	rev_rev	match	color=blue	thickness=1p
segdup565	346086	73733	272353	rev_rev	match	color=blue	thickness=1p
segdup566	384406	73733	310673	rev_rev	match	color=blue	thickness=1p
segdup567	385420	73733	311687	rev_rev	match	color=blue	thickness=1p
segdup568	387423	73733	313690	rev_rev	match	color=blue	thickness=1p
segdup569	399102	73733	325369	for_rev	mismatch	color=vdblue	thickness=1p
segdup570	532579	73733	458846	for_rev	mismatch	color=vdblue	thickness=1p
segdup571	538434	73733	464701	for_rev	mismatch	color=vdblue	thickness=1p
segdup572	539953	73733	466220	for_rev	mismatch	color=vdblue	thickness=1p
segdup573	693015	73733	619282	for_rev	mismatch	color=vdblue	thickness=1p
segdup574	815453	73733	741720	for_rev	mismatch	color=vdblue	thickness=1p
segdup575	836540	73733	762807	for_rev	mismatch	color=vdblue	thickness=1p
segdup576	843269	73733	769536	rev_rev	match	color=blue	thickness=1p
segdup577	901140	73733	827407	rev_rev	match	color=blue	thickness=1p
segdup578	998008	73733	924275	for_rev	mismatch	color=vdblue	thickness=1p
segdup579	1026135	73733	952402	for_rev	mismatch	color=vdblue	thickness=1p
segdup580	1028114	73733	954381	for_rev	mismatch	color=vdblue	thickness=1p
segdup581	1029174	73733	955441	for_rev	mismatch	color=vdblue	thickness=1p
segdup582	1040242	73733	966509	for_rev	mismatch	color=vdblue	thickness=1p
segdup583	1043600	73733	969867	for_rev	mismatch	color=vdblue	thickness=1p
segdup584	1053898	73733	980165	for_rev	mismatch	color=vdblue	thickness=1p
segdup585	1055858	73733	982125	for_rev	mismatch	color=vdblue	thickness=1p
segdup586	1062277	73733	988544	rev_rev	match	color=blue	thickness=1p
segdup587	1063098	73733	989365	for_rev	mismatch	color=vdblue	thickness=1p
segdup588	1064160	73733	990427	for_rev	mismatch	color=vdblue	thickness=1p
segdup589	1065556	73733	991823	for_rev	mismatch	color=vdblue	thickness=1p
segdup590	1066926	73733	993193	for_rev	mismatch	color=vdblue	thickness=1p
segdup591	1071458	73733	997725	for_rev	mismatch	color=vdblue	thickness=1p
segdup592	1074862	73733	1001129	for_rev	mismatch	color=vdblue	thickness=1p
segdup593	1079819	73733	1006086	for_rev	mismatch	color=vdblue	thickness=1p
segdup594	1090671	73733	1016938	for_rev	mismatch	color=vdblue	thickness=1p
segdup595	1099661	73733	1025928	for_rev	mismatch	color=vdblue	thickness=1p
segdup596	1104692	73733	1030959	for_rev	mismatch	color=vdblue	thickness=1p
segdup597	1107030	73733	1033297	for_rev	mismatch	color=vdblue	thickness=1p
segdup598	1112641	73733	1038908	for_rev	mismatch	color=vdblue	thickness=1p
segdup599	1114909	73733	1041176	for_rev	mismatch	color=vdblue	thickness=1p
segdup600	1124277	73733	1050544	for_rev	mismatch	color=vdblue	thickness=1p
segdup601	1126792	73733	1053059	for_rev	mismatch	color=vdblue	thickness=1p
segdup602	1132337	73733	1058604	for_rev	mismatch	color=vdblue	thickness=1p
segdup603	1135270	73733	1061537	for_rev	mismatch	color=vdblue	thickness=1p
segdup604	1145848	73733	1072115	for_rev	mismatch	color=vdblue	thickness=1p
segdup605	1147730	73733	1073997	for_rev	mismatch	color=vdblue	thickness=1p
segdup606	1148795	73733	1075062	for_rev	mismatch	color=vdblue	thickness=1p
segdup607	76239	74993	1246	rev_rev	match	color=blue	thickness=1p
segdup608	76886	74993	1893	rev_rev	match	color=blue	thickness=1p
segdup609	81729	74993	6736	rev_rev	match	color=blue	thickness=1p
segdup610	83459	74993	8466	rev_rev	match	color=blue	thickness=1p
segdup611	85910	74993	10917	rev_rev	match	color=blue	thickness=1p
segdup612	87907	74993	12914	rev_rev	match	color=blue	thickness=1p
segdup613	89416	74993	14423	rev_rev	match	color=blue	thickness=1p
segdup614	150135	74993	75142	rev_rev	match	color=blue	thickness=1p
segdup615	152067	74993	77074	rev_rev	match	color=blue	thickness=1p
segdup616	155095	74993	80102	rev_rev	match	color=blue	thickness=1p
segdup617	164493	74993	89500	rev_rev	match	color=blue	thickness=1p
segdup618	190130	74993	115137	rev_rev	match	color=blue	thickness=1p
segdup619	286646	74993	211653	for_rev	mismatch	color=vdblue	thickness=1p
segdup620	309151	74993	234158	rev_rev	match	color=blue	thickness=1p
segdup621	346086	74993	271093	rev_rev	match	color=blue	thickness=1p
segdup622	384406	74993	309413	rev_rev	match	color=blue	thickness=1p
segdup623	385420	74993	310427	rev_rev	match	color=blue	thickness=1p
segdup624	387423	74993	312430	rev_rev	match	color=blue	thickness=1p
segdup625	399102	74993	324109	for_rev	mismatch	color=vdblue	thickness=1p
segdup626	532579	74993	457586	for_rev	mismatch	color=vdblue	thickness=1p
segdup627	538434	74993	463441	for_rev	mismatch	color=vdblue	thickness=1p
segdup628	539953	74993	464960	for_rev	mismatch	color=vdblue	thickness=1p
segdup629	693015	74993	618022	for_rev	mismatch	color=vdblue	thickness=1p
segdup630	815453	74993	740460	for_rev	mismatch	color=vdblue	thickness=1p
segdup631	836540	74993	761547	for_rev	mismatch	color=vdblue	thickness=1p
segdup632	843269	74993	768276	rev_rev	match	color=blue	thickness=1p
segdup633	901140	74993	826147	rev_rev	match	color=blue	thickness=1p
segdup634	998008	74993	923015	for_rev	mismatch	color=vdblue	thickness=1p
segdup635	1026135	74993	951142	for_rev	mismatch	color=vdblue	thickness=1p
segdup636	1028114	74993	953121	for_rev	mismatch	color=vdblue	thickness=1p
segdup637	1029174	74993	954181	for_rev	mismatch	color=vdblue	thickness=1p
segdup638	1040242	74993	965249	for_rev	mismatch	color=vdblue	thickness=1p
segdup639	1043600	74993	968607	for_rev	mismatch	color=vdblue	thickness=1p
segdup640	1053898	74993	978905	for_rev	mismatch	color=vdblue	thickness=1p
segdup641	1055858	74993	980865	for_rev	mismatch	color=vdblue	thickness=1p
segdup642	1062277	74993	987284	rev_rev	match	color=blue	thickness=1p
segdup643	1063098	74993	988105	for_rev	mismatch	color=vdblue	thickness=1p
segdup644	1064160	74993	989167	for_rev	mismatch	color=vdblue	thickness=1p
segdup645	1065556	74993	990563	for_rev	mismatch	color=vdblue	thickness=1p
segdup646	1066926	74993	991933	for_rev	mismatch	color=vdblue	thickness=1p
segdup647	1071458	74993	996465	for_rev	mismatch	color=vdblue	thickness=1p
segdup648	1074862	74993	999869	for_rev	mismatch	color=vdblue	thickness=1p
segdup649	1079819	74993	1004826	for_rev	mismatch	color=vdblue	thickness=1p
segdup650	1090671	74993	1015678	for_rev	mismatch	color=vdblue	thickness=1p
segdup651	1099661	74993	1024668	for_rev	mismatch	color=vdblue	thickness=1p
segdup652	1104692	74993	1029699	for_rev	mismatch	color=vdblue	thickness=1p
segdup653	1107030	74993	1032037	for_rev	mismatch	color=vdblue	thickness=1p
segdup654	1112641	74993	1037648	for_rev	mismatch	color=vdblue	thickness=1p
segdup655	1114909	74993	1039916	for_rev	mismatch	color=vdblue	thickness=1p
segdup656	1124277	74993	1049284	for_rev	mismatch	color=vdblue	thickness=1p
segdup657	1126792	74993	1051799	for_rev	mismatch	color=vdblue	thickness=1p
segdup658	1132337	74993	1057344	for_rev	mismatch	color=vdblue	thickness=1p
segdup659	1135270	74993	1060277	for_rev	mismatch	color=vdblue	thickness=1p
segdup660	1145848	74993	1070855	for_rev	mismatch	color=vdblue	thickness=1p
segdup661	1147730	74993	1072737	for_rev	mismatch	color=vdblue	thickness=1p
segdup662	1148795	74993	1073802	for_rev	mismatch	color=vdblue	thickness=1p
segdup663	76886	76239	647	rev_rev	match	color=blue	thickness=1p
segdup664	81729	76239	5490	rev_rev	match	color=blue	thickness=1p
segdup665	83459	76239	7220	rev_rev	match	color=blue	thickness=1p
segdup666	85910	76239	9671	rev_rev	match	color=blue	thickness=1p
segdup667	87907	76239	11668	rev_rev	match	color=blue	thickness=1p
segdup668	89416	76239	13177	rev_rev	match	color=blue	thickness=1p
segdup669	150135	76239	73896	rev_rev	match	color=blue	thickness=1p
segdup670	152067	76239	75828	rev_rev	match	color=blue	thickness=1p
segdup671	155095	76239	78856	rev_rev	match	color=blue	thickness=1p
segdup672	164493	76239	88254	rev_rev	match	color=blue	thickness=1p
segdup673	190130	76239	113891	rev_rev	match	color=blue	thickness=1p
segdup674	286646	76239	210407	for_rev	mismatch	color=vdblue	thickness=1p
segdup675	309151	76239	232912	rev_rev	match	color=blue	thickness=1p
segdup676	346086	76239	269847	rev_rev	match	color=blue	thickness=1p
segdup677	384406	76239	308167	rev_rev	match	color=blue	thickness=1p
segdup678	385420	76239	309181	rev_rev	match	color=blue	thickness=1p
segdup679	387423	76239	311184	rev_rev	match	color=blue	thickness=1p
segdup680	399102	76239	322863	for_rev	mismatch	color=vdblue	thickness=1p
segdup681	532579	76239	456340	for_rev	mismatch	color=vdblue	thickness=1p
segdup682	538434	76239	462195	for_rev	mismatch	color=vdblue	thickness=1p
segdup683	539953	76239	463714	for_rev	mismatch	color=vdblue	thickness=1p
segdup684	693015	76239	616776	for_rev	mismatch	color=vdblue	thickness=1p
segdup685	815453	76239	739214	for_rev	mismatch	color=vdblue	thickness=1p
segdup686	836540	76239	760301	for_rev	mismatch	color=vdblue	thickness=1p
segdup687	843269	76239	767030	rev_rev	match	color=blue	thickness=1p
segdup688	901140	76239	824901	rev_rev	match	color=blue	thickness=1p
segdup689	998008	76239	921769	for_rev	mismatch	color=vdblue	thickness=1p
segdup690	1026135	76239	949896	for_rev	mismatch	color=vdblue	thickness=1p
segdup691	1028114	76239	951875	for_rev	mismatch	color=vdblue	thickness=1p
segdup692	1029174	76239	952935	for_rev	mismatch	color=vdblue	thickness=1p
segdup693	1040242	76239	964003	for_rev	mismatch	color=vdblue	thickness=1p
segdup694	1043600	76239	967361	for_rev	mismatch	color=vdblue	thickness=1p
segdup695	1053898	76239	977659	for_rev	mismatch	color=vdblue	thickness=1p
segdup696	1055858	76239	979619	for_rev	mismatch	color=vdblue	thickness=1p
segdup697	1062277	76239	986038	rev_rev	match	color=blue	thickness=1p
segdup698	1063098	76239	986859	for_rev	mismatch	color=vdblue	thickness=1p
segdup699	1064160	76239	987921	for_rev	mismatch	color=vdblue	thickness=1p
segdup700	1065556	76239	989317	for_rev	mismatch	color=vdblue	thickness=1p
segdup701	1066926	76239	990687	for_rev	mismatch	color=vdblue	thickness=1p
segdup702	1071458	76239	995219	for_rev	mismatch	color=vdblue	thickness=1p
segdup703	1074862	76239	998623	for_rev	mismatch	color=vdblue	thickness=1p
segdup704	1079819	76239	1003580	for_rev	mismatch	color=vdblue	thickness=1p
segdup705	1090671	76239	1014432	for_rev	mismatch	color=vdblue	thickness=1p
segdup706	1099661	76239	1023422	for_rev	mismatch	color=vdblue	thickness=1p
segdup707	1104692	76239	1028453	for_rev	mismatch	color=vdblue	thickness=1p
segdup708	1107030	76239	1030791	for_rev	mismatch	color=vdblue	thickness=1p
segdup709	1112641	76239	1036402	for_rev	mismatch	color=vdblue	thickness=1p
segdup710	1114909	76239	1038670	for_rev	mismatch	color=vdblue	thickness=1p
segdup711	1124277	76239	1048038	for_rev	mismatch	color=vdblue	thickness=1p
segdup712	1126792	76239	1050553	for_rev	mismatch	color=vdblue	thickness=1p
segdup713	1132337	76239	1056098	for_rev	mismatch	color=vdblue	thickness=1p
segdup714	1135270	76239	1059031	for_rev	mismatch	color=vdblue	thickness=1p
segdup715	1145848	76239	1069609	for_rev	mismatch	color=vdblue	thickness=1p
segdup716	1147730	76239	1071491	for_rev	mismatch	color=vdblue	thickness=1p
segdup717	1148795	76239	1072556	for_rev	mismatch	color=vdblue	thickness=1p
segdup718	81729	76886	4843	rev_rev	match	color=blue	thickness=1p
segdup719	83459	76886	6573	rev_rev	match	color=blue	thickness=1p
segdup720	85910	76886	9024	rev_rev	match	color=blue	thickness=1p
segdup721	87907	76886	11021	rev_rev	match	color=blue	thickness=1p
segdup722	89416	76886	12530	rev_rev	match	color=blue	thickness=1p
segdup723	150135	76886	73249	rev_rev	match	color=blue	thickness=1p
segdup724	152067	76886	75181	rev_rev	match	color=blue	thickness=1p
segdup725	155095	76886	78209	rev_rev	match	color=blue	thickness=1p
segdup726	164493	76886	87607	rev_rev	match	color=blue	thickness=1p
segdup727	190130	76886	113244	rev_rev	match	color=blue	thickness=1p
segdup728	286646	76886	209760	for_rev	mismatch	color=vdblue	thickness=1p
segdup729	309151	76886	232265	rev_rev	match	color=blue	thickness=1p
segdup730	346086	76886	269200	rev_rev	match	color=blue	thickness=1p
segdup731	384406	76886	307520	rev_rev	match	color=blue	thickness=1p
segdup732	385420	76886	308534	rev_rev	match	color=blue	thickness=1p
segdup733	387423	76886	310537	rev_rev	match	color=blue	thickness=1p
segdup734	399102	76886	322216	for_rev	mismatch	color=vdblue	thickness=1p
segdup735	532579	76886	455693	for_rev	mismatch	color=vdblue	thickness=1p
segdup736	538434	76886	461548	for_rev	mismatch	color=vdblue	thickness=1p
segdup737	539953	76886	463067	for_rev	mismatch	color=vdblue	thickness=1p
segdup738	693015	76886	616129	for_rev	mismatch	color=vdblue	thickness=1p
segdup739	815453	76886	738567	for_rev	mismatch	color=vdblue	thickness=1p
segdup740	836540	76886	759654	for_rev	mismatch	color=vdblue	thickness=1p
segdup741	843269	76886	766383	rev_rev	match	color=blue	thickness=1p
segdup742	901140	76886	824254	rev_rev	match	color=blue	thickness=1p
segdup743	998008	76886	921122	for_rev	mismatch	color=vdblue	thickness=1p
segdup744	1026135	76886	949249	for_rev	mismatch	color=vdblue	thickness=1p
segdup745	1028114	76886	951228	for_rev	mismatch	color=vdblue	thickness=1p
segdup746	1029174	76886	952288	for_rev	mismatch	color=vdblue	thickness=1p
segdup747	1040242	76886	963356	for_rev	mismatch	color=vdblue	thickness=1p
segdup748	1043600	76886	966714	for_rev	mismatch	color=vdblue	thickness=1p
segdup749	1053898	76886	977012	for_rev	mismatch	color=vdblue	thickness=1p
segdup750	1055858	76886	978972	for_rev	mismatch	color=vdblue	thickness=1p
segdup751	1062277	76886	985391	rev_rev	match	color=blue	thickness=1p
segdup752	1063098	76886	986212	for_rev	mismatch	color=vdblue	thickness=1p
segdup753	1064160	76886	987274	for_rev	mismatch	color=vdblue	thickness=1p
segdup754	1065556	76886	988670	for_rev	mismatch	color=vdblue	thickness=1p
segdup755	1066926	76886	990040	for_rev	mismatch	color=vdblue	thickness=1p
segdup756	1071458	76886	994572	for_rev	mismatch	color=vdblue	thickness=1p
segdup757	1074862	76886	997976	for_rev	mismatch	color=vdblue	thickness=1p
segdup758	1079819	76886	1002933	for_rev	mismatch	color=vdblue	thickness=1p
segdup759	1090671	76886	1013785	for_rev	mismatch	color=vdblue	thickness=1p
segdup760	1099661	76886	1022775	for_rev	mismatch	color=vdblue	thickness=1p
segdup761	1104692	76886	1027806	for_rev	mismatch	color=vdblue	thickness=1p
segdup762	1107030	76886	1030144	for_rev	mismatch	color=vdblue	thickness=1p
segdup763	1112641	76886	1035755	for_rev	mismatch	color=vdblue	thickness=1p
segdup764	1114909	76886	1038023	for_rev	mismatch	color=vdblue	thickness=1p
segdup765	1124277	76886	1047391	for_rev	mismatch	color=vdblue	thickness=1p
segdup766	1126792	76886	1049906	for_rev	mismatch	color=vdblue	thickness=1p
segdup767	1132337	76886	1055451	for_rev	mismatch	color=vdblue	thickness=1p
segdup768	1135270	76886	1058384	for_rev	mismatch	color=vdblue	thickness=1p
segdup769	1145848	76886	1068962	for_rev	mismatch	color=vdblue	thickness=1p
segdup770	1147730	76886	1070844	for_rev	mismatch	color=vdblue	thickness=1p
segdup771	1148795	76886	1071909	for_rev	mismatch	color=vdblue	thickness=1p
segdup772	83459	81729	1730	rev_rev	match	color=blue	thickness=1p
segdup773	85910	81729	4181	rev_rev	match	color=blue	thickness=1p
segdup774	87907	81729	6178	rev_rev	match	color=blue	thickness=1p
segdup775	89416	81729	7687	rev_rev	match	color=blue	thickness=1p
segdup776	150135	81729	68406	rev_rev	match	color=blue	thickness=1p
segdup777	152067	81729	70338	rev_rev	match	color=blue	thickness=1p
segdup778	155095	81729	73366	rev_rev	match	color=blue	thickness=1p
segdup779	164493	81729	82764	rev_rev	match	color=blue	thickness=1p
segdup780	190130	81729	108401	rev_rev	match	color=blue	thickness=1p
segdup781	286646	81729	204917	for_rev	mismatch	color=vdblue	thickness=1p
segdup782	309151	81729	227422	rev_rev	match	color=blue	thickness=1p
segdup783	346086	81729	264357	rev_rev	match	color=blue	thickness=1p
segdup784	384406	81729	302677	rev_rev	match	color=blue	thickness=1p
segdup785	385420	81729	303691	rev_rev	match	color=blue	thickness=1p
segdup786	387423	81729	305694	rev_rev	match	color=blue	thickness=1p
segdup787	399102	81729	317373	for_rev	mismatch	color=vdblue	thickness=1p
segdup788	532579	81729	450850	for_rev	mismatch	color=vdblue	thickness=1p
segdup789	538434	81729	456705	for_rev	mismatch	color=vdblue	thickness=1p
segdup790	539953	81729	458224	for_rev	mismatch	color=vdblue	thickness=1p
segdup791	693015	81729	611286	for_rev	mismatch	color=vdblue	thickness=1p
segdup792	815453	81729	733724	for_rev	mismatch	color=vdblue	thickness=1p
segdup793	836540	81729	754811	for_rev	mismatch	color=vdblue	thickness=1p
segdup794	843269	81729	761540	rev_rev	match	color=blue	thickness=1p
segdup795	901140	81729	819411	rev_rev	match	color=blue	thickness=1p
segdup796	998008	81729	916279	for_rev	mismatch	color=vdblue	thickness=1p
segdup797	1026135	81729	944406	for_rev	mismatch	color=vdblue	thickness=1p
segdup798	1028114	81729	946385	for_rev	mismatch	color=vdblue	thickness=1p
segdup799	1029174	81729	947445	for_rev	mismatch	color=vdblue	thickness=1p
segdup800	1040242	81729	958513	for_rev	mismatch	color=vdblue	thickness=1p
segdup801	1043600	81729	961871	for_rev	mismatch	color=vdblue	thickness=1p
segdup802	1053898	81729	972169	for_rev	mismatch	color=vdblue	thickness=1p
segdup803	1055858	81729	974129	for_rev	mismatch	color=vdblue	thickness=1p
segdup804	1062277	81729	980548	rev_rev	match	color=blue	thickness=1p
segdup805	1063098	81729	981369	for_rev	mismatch	color=vdblue	thickness=1p
segdup806	1064160	81729	982431	for_rev	mismatch	color=vdblue	thickness=1p
segdup807	1065556	81729	983827	for_rev	mismatch	color=vdblue	thickness=1p
segdup808	1066926	81729	985197	for_rev	mismatch	color=vdblue	thickness=1p
segdup809	1071458	81729	989729	for_rev	mismatch	color=vdblue	thickness=1p
segdup810	1074862	81729	993133	for_rev	mismatch	color=vdblue	thickness=1p
segdup811	1079819	81729	998090	for_rev	mismatch	color=vdblue	thickness=1p
segdup812	1090671	81729	1008942	for_rev	mismatch	color=vdblue	thickness=1p
segdup813	1099661	81729	1017932	for_rev	mismatch	color=vdblue	thickness=1p
segdup814	1104692	81729	1022963	for_rev	mismatch	color=vdblue	thickness=1p
segdup815	1107030	81729	1025301	for_rev	mismatch	color=vdblue	thickness=1p
segdup816	1112641	81729	1030912	for_rev	mismatch	color=vdblue	thickness=1p
segdup817	1114909	81729	1033180	for_rev	mismatch	color=vdblue	thickness=1p
segdup818	1124277	81729	1042548	for_rev	mismatch	color=vdblue	thickness=1p
segdup819	1126792	81729	1045063	for_rev	mismatch	color=vdblue	thickness=1p
segdup820	1132337	81729	1050608	for_rev	mismatch	color=vdblue	thickness=1p
segdup821	1135270	81729	1053541	for_rev	mismatch	color=vdblue	thickness=1p
segdup822	1145848	81729	1064119	for_rev	mismatch	color=vdblue	thickness=1p
segdup823	1147730	81729	1066001	for_rev	mismatch	color=vdblue	thickness=1p
segdup824	1148795	81729	1067066	for_rev	mismatch	color=vdblue	thickness=1p
segdup825	85910	83459	2451	rev_rev	match	color=blue	thickness=1p
segdup826	87907	83459	4448	rev_rev	match	color=blue	thickness=1p
segdup827	89416	83459	5957	rev_rev	match	color=blue	thickness=1p
segdup828	150135	83459	66676	rev_rev	match	color=blue	thickness=1p
segdup829	152067	83459	68608	rev_rev	match	color=blue	thickness=1p
segdup830	155095	83459	71636	rev_rev	match	color=blue	thickness=1p
segdup831	164493	83459	81034	rev_rev	match	color=blue	thickness=1p
segdup832	190130	83459	106671	rev_rev	match	color=blue	thickness=1p
segdup833	286646	83459	203187	for_rev	mismatch	color=vdblue	thickness=1p
segdup834	309151	83459	225692	rev_rev	match	color=blue	thickness=1p
segdup835	346086	83459	262627	rev_rev	match	color=blue	thickness=1p
segdup836	384406	83459	300947	rev_rev	match	color=blue	thickness=1p
segdup837	385420	83459	301961	rev_rev	match	color=blue	thickness=1p
segdup838	387423	83459	303964	rev_rev	match	color=blue	thickness=1p
segdup839	399102	83459	315643	for_rev	mismatch	color=vdblue	thickness=1p
segdup840	532579	83459	449120	for_rev	mismatch	color=vdblue	thickness=1p
segdup841	538434	83459	454975	for_rev	mismatch	color=vdblue	thickness=1p
segdup842	539953	83459	456494	for_rev	mismatch	color=vdblue	thickness=1p
segdup843	693015	83459	609556	for_rev	mismatch	color=vdblue	thickness=1p
segdup844	815453	83459	731994	for_rev	mismatch	color=vdblue	thickness=1p
segdup845	836540	83459	753081	for_rev	mismatch	color=vdblue	thickness=1p
segdup846	843269	83459	759810	rev_rev	match	color=blue	thickness=1p
segdup847	901140	83459	817681	rev_rev	match	color=blue	thickness=1p
segdup848	998008	83459	914549	for_rev	mismatch	color=vdblue	thickness=1p
segdup849	1026135	83459	942676	for_rev	mismatch	color=vdblue	thickness=1p
segdup850	1028114	83459	944655	for_rev	mismatch	color=vdblue	thickness=1p
segdup851	1029174	83459	945715	for_rev	mismatch	color=vdblue	thickness=1p
segdup852	1040242	83459	956783	for_rev	mismatch	color=vdblue	thickness=1p
segdup853	1043600	83459	960141	for_rev	mismatch	color=vdblue	thickness=1p
segdup854	1053898	83459	970439	for_rev	mismatch	color=vdblue	thickness=1p
segdup855	1055858	83459	972399	for_rev	mismatch	color=vdblue	thickness=1p
segdup856	1062277	83459	978818	rev_rev	match	color=blue	thickness=1p
segdup857	1063098	83459	979639	for_rev	mismatch	color=vdblue	thickness=1p
segdup858	1064160	83459	980701	for_rev	mismatch	color=vdblue	thickness=1p
segdup859	1065556	83459	982097	for_rev	mismatch	color=vdblue	thickness=1p
segdup860	1066926	83459	983467	for_rev	mismatch	color=vdblue	thickness=1p
segdup861	1071458	83459	987999	for_rev	mismatch	color=vdblue	thickness=1p
segdup862	1074862	83459	991403	for_rev	mismatch	color=vdblue	thickness=1p
segdup863	1079819	83459	996360	for_rev	mismatch	color=vdblue	thickness=1p
segdup864	1090671	83459	1007212	for_rev	mismatch	color=vdblue	thickness=1p
segdup865	1099661	83459	1016202	for_rev	mismatch	color=vdblue	thickness=1p
segdup866	1104692	83459	1021233	for_rev	mismatch	color=vdblue	thickness=1p
segdup867	1107030	83459	1023571	for_rev	mismatch	color=vdblue	thickness=1p
segdup868	1112641	83459	1029182	for_rev	mismatch	color=vdblue	thickness=1p
segdup869	1114909	83459	1031450	for_rev	mismatch	color=vdblue	thickness=1p
segdup870	1124277	83459	1040818	for_rev	mismatch	color=vdblue	thickness=1p
segdup871	1126792	83459	1043333	for_rev	mismatch	color=vdblue	thickness=1p
segdup872	1132337	83459	1048878	for_rev	mismatch	color=vdblue	thickness=1p
segdup873	1135270	83459	1051811	for_rev	mismatch	color=vdblue	thickness=1p
segdup874	1145848	83459	1062389	for_rev	mismatch	color=vdblue	thickness=1p
segdup875	1147730	83459	1064271	for_rev	mismatch	color=vdblue	thickness=1p
segdup876	1148795	83459	1065336	for_rev	mismatch	color=vdblue	thickness=1p
segdup877	87907	85910	1997	rev_rev	match	color=blue	thickness=1p
segdup878	89416	85910	3506	rev_rev	match	color=blue	thickness=1p
segdup879	150135	85910	64225	rev_rev	match	color=blue	thickness=1p
segdup880	152067	85910	66157	rev_rev	match	color=blue	thickness=1p
segdup881	155095	85910	69185	rev_rev	match	color=blue	thickness=1p
segdup882	164493	85910	78583	rev_rev	match	color=blue	thickness=1p
segdup883	190130	85910	104220	rev_rev	match	color=blue	thickness=1p
segdup884	286646	85910	200736	for_rev	mismatch	color=vdblue	thickness=1p
segdup885	309151	85910	223241	rev_rev	match	color=blue	thickness=1p
segdup886	346086	85910	260176	rev_rev	match	color=blue	thickness=1p
segdup887	384406	85910	298496	rev_rev	match	color=blue	thickness=1p
segdup888	385420	85910	299510	rev_rev	match	color=blue	thickness=1p
segdup889	387423	85910	301513	rev_rev	match	color=blue	thickness=1p
segdup890	399102	85910	313192	for_rev	mismatch	color=vdblue	thickness=1p
segdup891	532579	85910	446669	for_rev	mismatch	color=vdblue	thickness=1p
segdup892	538434	85910	452524	for_rev	mismatch	color=vdblue	thickness=1p
segdup893	539953	85910	454043	for_rev	mismatch	color=vdblue	thickness=1p
segdup894	693015	85910	607105	for_rev	mismatch	color=vdblue	thickness=1p
segdup895	815453	85910	729543	for_rev	mismatch	color=vdblue	thickness=1p
segdup896	836540	85910	750630	for_rev	mismatch	color=vdblue	thickness=1p
segdup897	843269	85910	757359	rev_rev	match	color=blue	thickness=1p
segdup898	901140	85910	815230	rev_rev	match	color=blue	thickness=1p
segdup899	998008	85910	912098	for_rev	mismatch	color=vdblue	thickness=1p
segdup900	1026135	85910	940225	for_rev	mismatch	color=vdblue	thickness=1p
segdup901	1028114	85910	942204	for_rev	mismatch	color=vdblue	thickness=1p
segdup902	1029174	85910	943264	for_rev	mismatch	color=vdblue	thickness=1p
segdup903	1040242	85910	954332	for_rev	mismatch	color=vdblue	thickness=1p
segdup904	1043600	85910	957690	for_rev	mismatch	color=vdblue	thickness=1p
segdup905	1053898	85910	967988	for_rev	mismatch	color=vdblue	thickness=1p
segdup906	1055858	85910	969948	for_rev	mismatch	color=vdblue	thickness=1p
segdup907	1062277	85910	976367	rev_rev	match	color=blue	thickness=1p
segdup908	1063098	85910	977188	for_rev	mismatch	color=vdblue	thickness=1p
segdup909	1064160	85910	978250	for_rev	mismatch	color=vdblue	thickness=1p
segdup910	1065556	85910	979646	for_rev	mismatch	color=vdblue	thickness=1p
segdup911	1066926	85910	981016	for_rev	mismatch	color=vdblue	thickness=1p
segdup912	1071458	85910	985548	for_rev	mismatch	color=vdblue	thickness=1p
segdup913	1074862	85910	988952	for_rev	mismatch	color=vdblue	thickness=1p
segdup914	1079819	85910	993909	for_rev	mismatch	color=vdblue	thickness=1p
segdup915	1090671	85910	1004761	for_rev	mismatch	color=vdblue	thickness=1p
segdup916	1099661	85910	1013751	for_rev	mismatch	color=vdblue	thickness=1p
segdup917	1104692	85910	1018782	for_rev	mismatch	color=vdblue	thickness=1p
segdup918	1107030	85910	1021120	for_rev	mismatch	color=vdblue	thickness=1p
segdup919	1112641	85910	1026731	for_rev	mismatch	color=vdblue	thickness=1p
segdup920	1114909	85910	1028999	for_rev	mismatch	color=vdblue	thickness=1p
segdup921	1124277	85910	1038367	for_rev	mismatch	color=vdblue	thickness=1p
segdup922	1126792	85910	1040882	for_rev	mismatch	color=vdblue	thickness=1p
segdup923	1132337	85910	1046427	for_rev	mismatch	color=vdblue	thickness=1p
segdup924	1135270	85910	1049360	for_rev	mismatch	color=vdblue	thickness=1p
segdup925	1145848	85910	1059938	for_rev	mismatch	color=vdblue	thickness=1p
segdup926	1147730	85910	1061820	for_rev	mismatch	color=vdblue	thickness=1p
segdup927	1148795	85910	1062885	for_rev	mismatch	color=vdblue	thickness=1p
segdup928	89416	87907	1509	rev_rev	match	color=blue	thickness=1p
segdup929	150135	87907	62228	rev_rev	match	color=blue	thickness=1p
segdup930	152067	87907	64160	rev_rev	match	color=blue	thickness=1p
segdup931	155095	87907	67188	rev_rev	match	color=blue	thickness=1p
segdup932	164493	87907	76586	rev_rev	match	color=blue	thickness=1p
segdup933	190130	87907	102223	rev_rev	match	color=blue	thickness=1p
segdup934	286646	87907	198739	for_rev	mismatch	color=vdblue	thickness=1p
segdup935	309151	87907	221244	rev_rev	match	color=blue	thickness=1p
segdup936	346086	87907	258179	rev_rev	match	color=blue	thickness=1p
segdup937	384406	87907	296499	rev_rev	match	color=blue	thickness=1p
segdup938	385420	87907	297513	rev_rev	match	color=blue	thickness=1p
segdup939	387423	87907	299516	rev_rev	match	color=blue	thickness=1p
segdup940	399102	87907	311195	for_rev	mismatch	color=vdblue	thickness=1p
segdup941	532579	87907	444672	for_rev	mismatch	color=vdblue	thickness=1p
segdup942	538434	87907	450527	for_rev	mismatch	color=vdblue	thickness=1p
segdup943	539953	87907	452046	for_rev	mismatch	color=vdblue	thickness=1p
segdup944	693015	87907	605108	for_rev	mismatch	color=vdblue	thickness=1p
segdup945	815453	87907	727546	for_rev	mismatch	color=vdblue	thickness=1p
segdup946	836540	87907	748633	for_rev	mismatch	color=vdblue	thickness=1p
segdup947	843269	87907	755362	rev_rev	match	color=blue	thickness=1p
segdup948	901140	87907	813233	rev_rev	match	color=blue	thickness=1p
segdup949	998008	87907	910101	for_rev	mismatch	color=vdblue	thickness=1p
segdup950	1026135	87907	938228	for_rev	mismatch	color=vdblue	thickness=1p
segdup951	1028114	87907	940207	for_rev	mismatch	color=vdblue	thickness=1p
segdup952	1029174	87907	941267	for_rev	mismatch	color=vdblue	thickness=1p
segdup953	1040242	87907	952335	for_rev	mismatch	color=vdblue	thickness=1p
segdup954	1043600	87907	955693	for_rev	mismatch	color=vdblue	thickness=1p
segdup955	1053898	87907	965991	for_rev	mismatch	color=vdblue	thickness=1p
segdup956	1055858	87907	967951	for_rev	mismatch	color=vdblue	thickness=1p
segdup957	1062277	87907	974370	rev_rev	match	color=blue	thickness=1p
segdup958	1063098	87907	975191	for_rev	mismatch	color=vdblue	thickness=1p
segdup959	1064160	87907	976253	for_rev	mismatch	color=vdblue	thickness=1p
segdup960	1065556	87907	977649	for_rev	mismatch	color=vdblue	thickness=1p
segdup961	1066926	87907	979019	for_rev	mismatch	color=vdblue	thickness=1p
segdup962	1071458	87907	983551	for_rev	mismatch	color=vdblue	thickness=1p
segdup963	1074862	87907	986955	for_rev	mismatch	color=vdblue	thickness=1p
segdup964	1079819	87907	991912	for_rev	mismatch	color=vdblue	thickness=1p
segdup965	1090671	87907	1002764	for_rev	mismatch	color=vdblue	thickness=1p
segdup966	1099661	87907	1011754	for_rev	mismatch	color=vdblue	thickness=1p
segdup967	1104692	87907	1016785	for_rev	mismatch	color=vdblue	thickness=1p
segdup968	1107030	87907	1019123	for_rev	mismatch	color=vdblue	thickness=1p
segdup969	1112641	87907	1024734	for_rev	mismatch	color=vdblue	thickness=1p
segdup970	1114909	87907	1027002	for_rev	mismatch	color=vdblue	thickness=1p
segdup971	1124277	87907	1036370	for_rev	mismatch	color=vdblue	thickness=1p
segdup972	1126792	87907	1038885	for_rev	mismatch	color=vdblue	thickness=1p
segdup973	1132337	87907	1044430	for_rev	mismatch	color=vdblue	thickness=1p
segdup974	1135270	87907	1047363	for_rev	mismatch	color=vdblue	thickness=1p
segdup975	1145848	87907	1057941	for_rev	mismatch	color=vdblue	thickness=1p
segdup976	1147730	87907	1059823	for_rev	mismatch	color=vdblue	thickness=1p
segdup977	1148795	87907	1060888	for_rev	mismatch	color=vdblue	thickness=1p
segdup978	150135	89416	60719	rev_rev	match	color=blue	thickness=1p
segdup979	152067	89416	62651	rev_rev	match	color=blue	thickness=1p
segdup980	155095	89416	65679	rev_rev	match	color=blue	thickness=1p
segdup981	164493	89416	75077	rev_rev	match	color=blue	thickness=1p
segdup982	190130	89416	100714	rev_rev	match	color=blue	thickness=1p
segdup983	286646	89416	197230	for_rev	mismatch	color=vdblue	thickness=1p
segdup984	309151	89416	219735	rev_rev	match	color=blue	thickness=1p
segdup985	346086	89416	256670	rev_rev	match	color=blue	thickness=1p
segdup986	384406	89416	294990	rev_rev	match	color=blue	thickness=1p
segdup987	385420	89416	296004	rev_rev	match	color=blue	thickness=1p
segdup988	387423	89416	298007	rev_rev	match	color=blue	thickness=1p
segdup989	399102	89416	309686	for_rev	mismatch	color=vdblue	thickness=1p
segdup990	532579	89416	443163	for_rev	mismatch	color=vdblue	thickness=1p
segdup991	538434	89416	449018	for_rev	mismatch	color=vdblue	thickness=1p
segdup992	539953	89416	450537	for_rev	mismatch	color=vdblue	thickness=1p
segdup993	693015	89416	603599	for_rev	mismatch	color=vdblue	thickness=1p
segdup994	815453	89416	726037	for_rev	mismatch	color=vdblue	thickness=1p
segdup995	836540	89416	747124	for_rev	mismatch	color=vdblue	thickness=1p
segdup996	843269	89416	753853	rev_rev	match	color=blue	thickness=1p
segdup997	901140	89416	811724	rev_rev	match	color=blue	thickness=1p
segdup998	998008	89416	908592	for_rev	mismatch	color=vdblue	thickness=1p
segdup999	1026135	89416	936719	for_rev	mismatch	color=vdblue	thickness=1p
segdup1000	1028114	89416	938698	for_rev	mismatch	color=vdblue	thickness=1p
segdup1001	1029174	89416	939758	for_rev	mismatch	color=vdblue	thickness=1p
segdup1002	1040242	89416	950826	for_rev	mismatch	color=vdblue	thickness=1p
segdup1003	1043600	89416	954184	for_rev	mismatch	color=vdblue	thickness=1p
segdup1004	1053898	89416	964482	for_rev	mismatch	color=vdblue	thickness=1p
segdup1005	1055858	89416	966442	for_rev	mismatch	color=vdblue	thickness=1p
segdup1006	1062277	89416	972861	rev_rev	match	color=blue	thickness=1p
segdup1007	1063098	89416	973682	for_rev	mismatch	color=vdblue	thickness=1p
segdup1008	1064160	89416	974744	for_rev	mismatch	color=vdblue	thickness=1p
segdup1009	1065556	89416	976140	for_rev	mismatch	color=vdblue	thickness=1p
segdup1010	1066926	89416	977510	for_rev	mismatch	color=vdblue	thickness=1p
segdup1011	1071458	89416	982042	for_rev	mismatch	color=vdblue	thickness=1p
segdup1012	1074862	89416	985446	for_rev	mismatch	color=vdblue	thickness=1p
segdup1013	1079819	89416	990403	for_rev	mismatch	color=vdblue	thickness=1p
segdup1014	1090671	89416	1001255	for_rev	mismatch	color=vdblue	thickness=1p
segdup1015	1099661	89416	1010245	for_rev	mismatch	color=vdblue	thickness=1p
segdup1016	1104692	89416	1015276	for_rev	mismatch	color=vdblue	thickness=1p
segdup1017	1107030	89416	1017614	for_rev	mismatch	color=vdblue	thickness=1p
segdup1018	1112641	89416	1023225	for_rev	mismatch	color=vdblue	thickness=1p
segdup1019	1114909	89416	1025493	for_rev	mismatch	color=vdblue	thickness=1p
segdup1020	1124277	89416	1034861	for_rev	mismatch	color=vdblue	thickness=1p
segdup1021	1126792	89416	1037376	for_rev	mismatch	color=vdblue	thickness=1p
segdup1022	1132337	89416	1042921	for_rev	mismatch	color=vdblue	thickness=1p
segdup1023	1135270	89416	1045854	for_rev	mismatch	color=vdblue	thickness=1p
segdup1024	1145848	89416	1056432	for_rev	mismatch	color=vdblue	thickness=1p
segdup1025	1147730	89416	1058314	for_rev	mismatch	color=vdblue	thickness=1p
segdup1026	1148795	89416	1059379	for_rev	mismatch	color=vdblue	thickness=1p
segdup1027	152067	150135	1932	rev_rev	match	color=blue	thickness=1p
segdup1028	155095	150135	4960	rev_rev	match	color=blue	thickness=1p
segdup1029	164493	150135	14358	rev_rev	match	color=blue	thickness=1p
segdup1030	190130	150135	39995	rev_rev	match	color=blue	thickness=1p
segdup1031	286646	150135	136511	for_rev	mismatch	color=vdblue	thickness=1p
segdup1032	309151	150135	159016	rev_rev	match	color=blue	thickness=1p
segdup1033	346086	150135	195951	rev_rev	match	color=blue	thickness=1p
segdup1034	384406	150135	234271	rev_rev	match	color=blue	thickness=1p
segdup1035	385420	150135	235285	rev_rev	match	color=blue	thickness=1p
segdup1036	387423	150135	237288	rev_rev	match	color=blue	thickness=1p
segdup1037	399102	150135	248967	for_rev	mismatch	color=vdblue	thickness=1p
segdup1038	532579	150135	382444	for_rev	mismatch	color=vdblue	thickness=1p
segdup1039	538434	150135	388299	for_rev	mismatch	color=vdblue	thickness=1p
segdup1040	539953	150135	389818	for_rev	mismatch	color=vdblue	thickness=1p
segdup1041	693015	150135	542880	for_rev	mismatch	color=vdblue	thickness=1p
segdup1042	815453	150135	665318	for_rev	mismatch	color=vdblue	thickness=1p
segdup1043	836540	150135	686405	for_rev	mismatch	color=vdblue	thickness=1p
segdup1044	843269	150135	693134	rev_rev	match	color=blue	thickness=1p
segdup1045	901140	150135	751005	rev_rev	match	color=blue	thickness=1p
segdup1046	998008	150135	847873	for_rev	mismatch	color=vdblue	thickness=1p
segdup1047	1026135	150135	876000	for_rev	mismatch	color=vdblue	thickness=1p
segdup1048	1028114	150135	877979	for_rev	mismatch	color=vdblue	thickness=1p
segdup1049	1029174	150135	879039	for_rev	mismatch	color=vdblue	thickness=1p
segdup1050	1040242	150135	890107	for_rev	mismatch	color=vdblue	thickness=1p
segdup1051	1043600	150135	893465	for_rev	mismatch	color=vdblue	thickness=1p
segdup1052	1053898	150135	903763	for_rev	mismatch	color=vdblue	thickness=1p
segdup1053	1055858	150135	905723	for_rev	mismatch	color=vdblue	thickness=1p
segdup1054	1062277	150135	912142	rev_rev	match	color=blue	thickness=1p
segdup1055	1063098	150135	912963	for_rev	mismatch	color=vdblue	thickness=1p
segdup1056	1064160	150135	914025	for_rev	mismatch	color=vdblue	thickness=1p
segdup1057	1065556	150135	915421	for_rev	mismatch	color=vdblue	thickness=1p
segdup1058	1066926	150135	916791	for_rev	mismatch	color=vdblue	thickness=1p
segdup1059	1071458	150135	921323	for_rev	mismatch	color=vdblue	thickness=1p
segdup1060	1074862	150135	924727	for_rev	mismatch	color=vdblue	thickness=1p
segdup1061	1079819	150135	929684	for_rev	mismatch	color=vdblue	thickness=1p
segdup1062	1090671	150135	940536	for_rev	mismatch	color=vdblue	thickness=1p
segdup1063	1099661	150135	949526	for_rev	mismatch	color=vdblue	thickness=1p
segdup1064	1104692	150135	954557	for_rev	mismatch	color=vdblue	thickness=1p
segdup1065	1107030	150135	956895	for_rev	mismatch	color=vdblue	thickness=1p
segdup1066	1112641	150135	962506	for_rev	mismatch	color=vdblue	thickness=1p
segdup1067	1114909	150135	964774	for_rev	mismatch	color=vdblue	thickness=1p
segdup1068	1124277	150135	974142	for_rev	mismatch	color=vdblue	thickness=1p
segdup1069	1126792	150135	976657	for_rev	mismatch	color=vdblue	thickness=1p
segdup1070	1132337	150135	982202	for_rev	mismatch	color=vdblue	thickness=1p
segdup1071	1135270	150135	985135	for_rev	mismatch	color=vdblue	thickness=1p
segdup1072	1145848	150135	995713	for_rev	mismatch	color=vdblue	thickness=1p
segdup1073	1147730	150135	997595	for_rev	mismatch	color=vdblue	thickness=1p
segdup1074	1148795	150135	998660	for_rev	mismatch	color=vdblue	thickness=1p
segdup1075	155095	152067	3028	rev_rev	match	color=blue	thickness=1p
segdup1076	164493	152067	12426	rev_rev	match	color=blue	thickness=1p
segdup1077	190130	152067	38063	rev_rev	match	color=blue	thickness=1p
segdup1078	286646	152067	134579	for_rev	mismatch	color=vdblue	thickness=1p
segdup1079	309151	152067	157084	rev_rev	match	color=blue	thickness=1p
segdup1080	346086	152067	194019	rev_rev	match	color=blue	thickness=1p
segdup1081	384406	152067	232339	rev_rev	match	color=blue	thickness=1p
segdup1082	385420	152067	233353	rev_rev	match	color=blue	thickness=1p
segdup1083	387423	152067	235356	rev_rev	match	color=blue	thickness=1p
segdup1084	399102	152067	247035	for_rev	mismatch	color=vdblue	thickness=1p
segdup1085	532579	152067	380512	for_rev	mismatch	color=vdblue	thickness=1p
segdup1086	538434	152067	386367	for_rev	mismatch	color=vdblue	thickness=1p
segdup1087	539953	152067	387886	for_rev	mismatch	color=vdblue	thickness=1p
segdup1088	693015	152067	540948	for_rev	mismatch	color=vdblue	thickness=1p
segdup1089	815453	152067	663386	for_rev	mismatch	color=vdblue	thickness=1p
segdup1090	836540	152067	684473	for_rev	mismatch	color=vdblue	thickness=1p
segdup1091	843269	152067	691202	rev_rev	match	color=blue	thickness=1p
segdup1092	901140	152067	749073	rev_rev	match	color=blue	thickness=1p
segdup1093	998008	152067	845941	for_rev	mismatch	color=vdblue	thickness=1p
segdup1094	1026135	152067	874068	for_rev	mismatch	color=vdblue	thickness=1p
segdup1095	1028114	152067	876047	for_rev	mismatch	color=vdblue	thickness=1p
segdup1096	1029174	152067	877107	for_rev	mismatch	color=vdblue	thickness=1p
segdup1097	1040242	152067	888175	for_rev	mismatch	color=vdblue	thickness=1p
segdup1098	1043600	152067	891533	for_rev	mismatch	color=vdblue	thickness=1p
segdup1099	1053898	152067	901831	for_rev	mismatch	color=vdblue	thickness=1p
segdup1100	1055858	152067	903791	for_rev	mismatch	color=vdblue	thickness=1p
segdup1101	1062277	152067	910210	rev_rev	match	color=blue	thickness=1p
segdup1102	1063098	152067	911031	for_rev	mismatch	color=vdblue	thickness=1p
segdup1103	1064160	152067	912093	for_rev	mismatch	color=vdblue	thickness=1p
segdup1104	1065556	152067	913489	for_rev	mismatch	color=vdblue	thickness=1p
segdup1105	1066926	152067	914859	for_rev	mismatch	color=vdblue	thickness=1p
segdup1106	1071458	152067	919391	for_rev	mismatch	color=vdblue	thickness=1p
segdup1107	1074862	152067	922795	for_rev	mismatch	color=vdblue	thickness=1p
segdup1108	1079819	152067	927752	for_rev	mismatch	color=vdblue	thickness=1p
segdup1109	1090671	152067	938604	for_rev	mismatch	color=vdblue	thickness=1p
segdup1110	1099661	152067	947594	for_rev	mismatch	color=vdblue	thickness=1p
segdup1111	1104692	152067	952625	for_rev	mismatch	color=vdblue	thickness=1p
segdup1112	1107030	152067	954963	for_rev	mismatch	color=vdblue	thickness=1p
segdup1113	1112641	152067	960574	for_rev	mismatch	color=vdblue	thickness=1p
segdup1114	1114909	152067	962842	for_rev	mismatch	color=vdblue	thickness=1p
segdup1115	1124277	152067	972210	for_rev	mismatch	color=vdblue	thickness=1p
segdup1116	1126792	152067	974725	for_rev	mismatch	color=vdblue	thickness=1p
segdup1117	1132337	152067	980270	for_rev	mismatch	color=vdblue	thickness=1p
segdup1118	1135270	152067	983203	for_rev	mismatch	color=vdblue	thickness=1p
segdup1119	1145848	152067	993781	for_rev	mismatch	color=vdblue	thickness=1p
segdup1120	1147730	152067	995663	for_rev	mismatch	color=vdblue	thickness=1p
segdup1121	1148795	152067	996728	for_rev	mismatch	color=vdblue	thickness=1p
segdup1122	164493	155095	9398	rev_rev	match	color=blue	thickness=1p
segdup1123	190130	155095	35035	rev_rev	match	color=blue	thickness=1p
segdup1124	286646	155095	131551	for_rev	mismatch	color=vdblue	thickness=1p
segdup1125	309151	155095	154056	rev_rev	match	color=blue	thickness=1p
segdup1126	346086	155095	190991	rev_rev	match	color=blue	thickness=1p
segdup1127	384406	155095	229311	rev_rev	match	color=blue	thickness=1p
segdup1128	385420	155095	230325	rev_rev	match	color=blue	thickness=1p
segdup1129	387423	155095	232328	rev_rev	match	color=blue	thickness=1p
segdup1130	399102	155095	244007	for_rev	mismatch	color=vdblue	thickness=1p
segdup1131	532579	155095	377484	for_rev	mismatch	color=vdblue	thickness=1p
segdup1132	538434	155095	383339	for_rev	mismatch	color=vdblue	thickness=1p
segdup1133	539953	155095	384858	for_rev	mismatch	color=vdblue	thickness=1p
segdup1134	693015	155095	537920	for_rev	mismatch	color=vdblue	thickness=1p
segdup1135	815453	155095	660358	for_rev	mismatch	color=vdblue	thickness=1p
segdup1136	836540	155095	681445	for_rev	mismatch	color=vdblue	thickness=1p
segdup1137	843269	155095	688174	rev_rev	match	color=blue	thickness=1p
segdup1138	901140	155095	746045	rev_rev	match	color=blue	thickness=1p
segdup1139	998008	155095	842913	for_rev	mismatch	color=vdblue	thickness=1p
segdup1140	1026135	155095	871040	for_rev	mismatch	color=vdblue	thickness=1p
segdup1141	1028114	155095	873019	for_rev	mismatch	color=vdblue	thickness=1p
segdup1142	1029174	155095	874079	for_rev	mismatch	color=vdblue	thickness=1p
segdup1143	1040242	155095	885147	for_rev	mismatch	color=vdblue	thickness=1p
segdup1144	1043600	155095	888505	for_rev	mismatch	color=vdblue	thickness=1p
segdup1145	1053898	155095	898803	for_rev	mismatch	color=vdblue	thickness=1p
segdup1146	1055858	155095	900763	for_rev	mismatch	color=vdblue	thickness=1p
segdup1147	1062277	155095	907182	rev_rev	match	color=blue	thickness=1p
segdup1148	1063098	155095	908003	for_rev	mismatch	color=vdblue	thickness=1p
segdup1149	1064160	155095	909065	for_rev	mismatch	color=vdblue	thickness=1p
segdup1150	1065556	155095	910461	for_rev	mismatch	color=vdblue	thickness=1p
segdup1151	1066926	155095	911831	for_rev	mismatch	color=vdblue	thickness=1p
segdup1152	1071458	155095	916363	for_rev	mismatch	color=vdblue	thickness=1p
segdup1153	1074862	155095	919767	for_rev	mismatch	color=vdblue	thickness=1p
segdup1154	1079819	155095	924724	for_rev	mismatch	color=vdblue	thickness=1p
segdup1155	1090671	155095	935576	for_rev	mismatch	color=vdblue	thickness=1p
segdup1156	1099661	155095	944566	for_rev	mismatch	color=vdblue	thickness=1p
segdup1157	1104692	155095	949597	for_rev	mismatch	color=vdblue	thickness=1p
segdup1158	1107030	155095	951935	for_rev	mismatch	color=vdblue	thickness=1p
segdup1159	1112641	155095	957546	for_rev	mismatch	color=vdblue	thickness=1p
segdup1160	1114909	155095	959814	for_rev	mismatch	color=vdblue	thickness=1p
segdup1161	1124277	155095	969182	for_rev	mismatch	color=vdblue	thickness=1p
segdup1162	1126792	155095	971697	for_rev	mismatch	color=vdblue	thickness=1p
segdup1163	1132337	155095	977242	for_rev	mismatch	color=vdblue	thickness=1p
segdup1164	1135270	155095	980175	for_rev	mismatch	color=vdblue	thickness=1p
segdup1165	1145848	155095	990753	for_rev	mismatch	color=vdblue	thickness=1p
segdup1166	1147730	155095	992635	for_rev	mismatch	color=vdblue	thickness=1p
segdup1167	1148795	155095	993700	for_rev	mismatch	color=vdblue	thickness=1p
segdup1168	190130	164493	25637	rev_rev	match	color=blue	thickness=1p
segdup1169	286646	164493	122153	for_rev	mismatch	color=vdblue	thickness=1p
segdup1170	309151	164493	144658	rev_rev	match	color=blue	thickness=1p
segdup1171	346086	164493	181593	rev_rev	match	color=blue	thickness=1p
segdup1172	384406	164493	219913	rev_rev	match	color=blue	thickness=1p
segdup1173	385420	164493	220927	rev_rev	match	color=blue	thickness=1p
segdup1174	387423	164493	222930	rev_rev	match	color=blue	thickness=1p
segdup1175	399102	164493	234609	for_rev	mismatch	color=vdblue	thickness=1p
segdup1176	532579	164493	368086	for_rev	mismatch	color=vdblue	thickness=1p
segdup1177	538434	164493	373941	for_rev	mismatch	color=vdblue	thickness=1p
segdup1178	539953	164493	375460	for_rev	mismatch	color=vdblue	thickness=1p
segdup1179	693015	164493	528522	for_rev	mismatch	color=vdblue	thickness=1p
segdup1180	815453	164493	650960	for_rev	mismatch	color=vdblue	thickness=1p
segdup1181	836540	164493	672047	for_rev	mismatch	color=vdblue	thickness=1p
segdup1182	843269	164493	678776	rev_rev	match	color=blue	thickness=1p
segdup1183	901140	164493	736647	rev_rev	match	color=blue	thickness=1p
segdup1184	998008	164493	833515	for_rev	mismatch	color=vdblue	thickness=1p
segdup1185	1026135	164493	861642	for_rev	mismatch	color=vdblue	thickness=1p
segdup1186	1028114	164493	863621	for_rev	mismatch	color=vdblue	thickness=1p
segdup1187	1029174	164493	864681	for_rev	mismatch	color=vdblue	thickness=1p
segdup1188	1040242	164493	875749	for_rev	mismatch	color=vdblue	thickness=1p
segdup1189	1043600	164493	879107	for_rev	mismatch	color=vdblue	thickness=1p
segdup1190	1053898	164493	889405	for_rev	mismatch	color=vdblue	thickness=1p
segdup1191	1055858	164493	891365	for_rev	mismatch	color=vdblue	thickness=1p
segdup1192	1062277	164493	897784	rev_rev	match	color=blue	thickness=1p
segdup1193	1063098	164493	898605	for_rev	mismatch	color=vdblue	thickness=1p
segdup1194	1064160	164493	899667	for_rev	mismatch	color=vdblue	thickness=1p
segdup1195	1065556	164493	901063	for_rev	mismatch	color=vdblue	thickness=1p
segdup1196	1066926	164493	902433	for_rev	mismatch	color=vdblue	thickness=1p
segdup1197	1071458	164493	906965	for_rev	mismatch	color=vdblue	thickness=1p
segdup1198	1074862	164493	910369	for_rev	mismatch	color=vdblue	thickness=1p
segdup1199	1079819	164493	915326	for_rev	mismatch	color=vdblue	thickness=1p
segdup1200	1090671	164493	926178	for_rev	mismatch	color=vdblue	thickness=1p
segdup1201	1099661	164493	935168	for_rev	mismatch	color=vdblue	thickness=1p
segdup1202	1104692	164493	940199	for_rev	mismatch	color=vdblue	thickness=1p
segdup1203	1107030	164493	942537	for_rev	mismatch	color=vdblue	thickness=1p
segdup1204	1112641	164493	948148	for_rev	mismatch	color=vdblue	thickness=1p
segdup1205	1114909	164493	950416	for_rev	mismatch	color=vdblue	thickness=1p
segdup1206	1124277	164493	959784	for_rev	mismatch	color=vdblue	thickness=1p
segdup1207	1126792	164493	962299	for_rev	mismatch	color=vdblue	thickness=1p
segdup1208	1132337	164493	967844	for_rev	mismatch	color=vdblue	thickness=1p
segdup1209	1135270	164493	970777	for_rev	mismatch	color=vdblue	thickness=1p
segdup1210	1145848	164493	981355	for_rev	mismatch	color=vdblue	thickness=1p
segdup1211	1147730	164493	983237	for_rev	mismatch	color=vdblue	thickness=1p
segdup1212	1148795	164493	984302	for_rev	mismatch	color=vdblue	thickness=1p
segdup1213	286646	190130	96516	for_rev	mismatch	color=vdblue	thickness=1p
segdup1214	309151	190130	119021	rev_rev	match	color=blue	thickness=1p
segdup1215	346086	190130	155956	rev_rev	match	color=blue	thickness=1p
segdup1216	384406	190130	194276	rev_rev	match	color=blue	thickness=1p
segdup1217	385420	190130	195290	rev_rev	match	color=blue	thickness=1p
segdup1218	387423	190130	197293	rev_rev	match	color=blue	thickness=1p
segdup1219	399102	190130	208972	for_rev	mismatch	color=vdblue	thickness=1p
segdup1220	532579	190130	342449	for_rev	mismatch	color=vdblue	thickness=1p
segdup1221	538434	190130	348304	for_rev	mismatch	color=vdblue	thickness=1p
segdup1222	539953	190130	349823	for_rev	mismatch	color=vdblue	thickness=1p
segdup1223	693015	190130	502885	for_rev	mismatch	color=vdblue	thickness=1p
segdup1224	815453	190130	625323	for_rev	mismatch	color=vdblue	thickness=1p
segdup1225	836540	190130	646410	for_rev	mismatch	color=vdblue	thickness=1p
segdup1226	843269	190130	653139	rev_rev	match	color=blue	thickness=1p
segdup1227	901140	190130	711010	rev_rev	match	color=blue	thickness=1p
segdup1228	998008	190130	807878	for_rev	mismatch	color=vdblue	thickness=1p
segdup1229	1026135	190130	836005	for_rev	mismatch	color=vdblue	thickness=1p
segdup1230	1028114	190130	837984	for_rev	mismatch	color=vdblue	thickness=1p
segdup1231	1029174	190130	839044	for_rev	mismatch	color=vdblue	thickness=1p
segdup1232	1040242	190130	850112	for_rev	mismatch	color=vdblue	thickness=1p
segdup1233	1043600	190130	853470	for_rev	mismatch	color=vdblue	thickness=1p
segdup1234	1053898	190130	863768	for_rev	mismatch	color=vdblue	thickness=1p
segdup1235	1055858	190130	865728	for_rev	mismatch	color=vdblue	thickness=1p
segdup1236	1062277	190130	872147	rev_rev	match	color=blue	thickness=1p
segdup1237	1063098	190130	872968	for_rev	mismatch	color=vdblue	thickness=1p
segdup1238	1064160	190130	874030	for_rev	mismatch	color=vdblue	thickness=1p
segdup1239	1065556	190130	875426	for_rev	mismatch	color=vdblue	thickness=1p
segdup1240	1066926	190130	876796	for_rev	mismatch	color=vdblue	thickness=1p
segdup1241	1071458	190130	881328	for_rev	mismatch	color=vdblue	thickness=1p
segdup1242	1074862	190130	884732	for_rev	mismatch	color=vdblue	thickness=1p
segdup1243	1079819	190130	889689	for_rev	mismatch	color=vdblue	thickness=1p
segdup1244	1090671	190130	900541	for_rev	mismatch	color=vdblue	thickness=1p
segdup1245	1099661	190130	909531	for_rev	mismatch	color=vdblue	thickness=1p
segdup1246	1104692	190130	914562	for_rev	mismatch	color=vdblue	thickness=1p
segdup1247	1107030	190130	916900	for_rev	mismatch	color=vdblue	thickness=1p
segdup1248	1112641	190130	922511	for_rev	mismatch	color=vdblue	thickness=1p
segdup1249	1114909	190130	924779	for_rev	mismatch	color=vdblue	thickness=1p
segdup1250	1124277	190130	934147	for_rev	mismatch	color=vdblue	thickness=1p
segdup1251	1126792	190130	936662	for_rev	mismatch	color=vdblue	thickness=1p
segdup1252	1132337	190130	942207	for_rev	mismatch	color=vdblue	thickness=1p
segdup1253	1135270	190130	945140	for_rev	mismatch	color=vdblue	thickness=1p
segdup1254	1145848	190130	955718	for_rev	mismatch	color=vdblue	thickness=1p
segdup1255	1147730	190130	957600	for_rev	mismatch	color=vdblue	thickness=1p
segdup1256	1148795	190130	958665	for_rev	mismatch	color=vdblue	thickness=1p
segdup1257	309151	286646	22505	rev_for	mismatch	color=vdblue	thickness=1p
segdup1258	346086	286646	59440	rev_for	mismatch	color=vdblue	thickness=1p
segdup1259	384406	286646	97760	rev_for	mismatch	color=vdblue	thickness=1p
segdup1260	385420	286646	98774	rev_for	mismatch	color=vdblue	thickness=1p
segdup1261	387423	286646	100777	rev_for	mismatch	color=vdblue	thickness=1p
segdup1262	399102	286646	112456	for_for	match	color=blue	thickness=1p
segdup1263	532579	286646	245933	for_for	match	color=blue	thickness=1p
segdup1264	538434	286646	251788	for_for	match	color=blue	thickness=1p
segdup1265	539953	286646	253307	for_for	match	color=blue	thickness=1p
segdup1266	693015	286646	406369	for_for	match	color=blue	thickness=1p
segdup1267	815453	286646	528807	for_for	match	color=blue	thickness=1p
segdup1268	836540	286646	549894	for_for	match	color=blue	thickness=1p
segdup1269	843269	286646	556623	rev_for	mismatch	color=vdblue	thickness=1p
segdup1270	901140	286646	614494	rev_for	mismatch	color=vdblue	thickness=1p
segdup1271	998008	286646	711362	for_for	match	color=blue	thickness=1p
segdup1272	1026135	286646	739489	for_for	match	color=blue	thickness=1p
segdup1273	1028114	286646	741468	for_for	match	color=blue	thickness=1p
segdup1274	1029174	286646	742528	for_for	match	color=blue	thickness=1p
segdup1275	1040242	286646	753596	for_for	match	color=blue	thickness=1p
segdup1276	1043600	286646	756954	for_for	match	color=blue	thickness=1p
segdup1277	1053898	286646	767252	for_for	match	color=blue	thickness=1p
segdup1278	1055858	286646	769212	for_for	match	color=blue	thickness=1p
segdup1279	1062277	286646	775631	rev_for	mismatch	color=vdblue	thickness=1p
segdup1280	1063098	286646	776452	for_for	match	color=blue	thickness=1p
segdup1281	1064160	286646	777514	for_for	match	color=blue	thickness=1p
segdup1282	1065556	286646	778910	for_for	match	color=blue	thickness=1p
segdup1283	1066926	286646	780280	for_for	match	color=blue	thickness=1p
segdup1284	1071458	286646	784812	for_for	match	color=blue	thickness=1p
segdup1285	1074862	286646	788216	for_for	match	color=blue	thickness=1p
segdup1286	1079819	286646	793173	for_for	match	color=blue	thickness=1p
segdup1287	1090671	286646	804025	for_for	match	color=blue	thickness=1p
segdup1288	1099661	286646	813015	for_for	match	color=blue	thickness=1p
segdup1289	1104692	286646	818046	for_for	match	color=blue	thickness=1p
segdup1290	1107030	286646	820384	for_for	match	color=blue	thickness=1p
segdup1291	1112641	286646	825995	for_for	match	color=blue	thickness=1p
segdup1292	1114909	286646	828263	for_for	match	color=blue	thickness=1p
segdup1293	1124277	286646	837631	for_for	match	color=blue	thickness=1p
segdup1294	1126792	286646	840146	for_for	match	color=blue	thickness=1p
segdup1295	1132337	286646	845691	for_for	match	color=blue	thickness=1p
segdup1296	1135270	286646	848624	for_for	match	color=blue	thickness=1p
segdup1297	1145848	286646	859202	for_for	match	color=blue	thickness=1p
segdup1298	1147730	286646	861084	for_for	match	color=blue	thickness=1p
segdup1299	1148795	286646	862149	for_for	match	color=blue	thickness=1p
segdup1300	346086	309151	36935	rev_rev	match	color=blue	thickness=1p
segdup1301	384406	309151	75255	rev_rev	match	color=blue	thickness=1p
segdup1302	385420	309151	76269	rev_rev	match	color=blue	thickness=1p
segdup1303	387423	309151	78272	rev_rev	match	color=blue	thickness=1p
segdup1304	399102	309151	89951	for_rev	mismatch	color=vdblue	thickness=1p
segdup1305	532579	309151	223428	for_rev	mismatch	color=vdblue	thickness=1p
segdup1306	538434	309151	229283	for_rev	mismatch	color=vdblue	thickness=1p
segdup1307	539953	309151	230802	for_rev	mismatch	color=vdblue	thickness=1p
segdup1308	693015	309151	383864	for_rev	mismatch	color=vdblue	thickness=1p
segdup1309	815453	309151	506302	for_rev	mismatch	color=vdblue	thickness=1p
segdup1310	836540	309151	527389	for_rev	mismatch	color=vdblue	thickness=1p
segdup1311	843269	309151	534118	rev_rev	match	color=blue	thickness=1p
segdup1312	901140	309151	591989	rev_rev	match	color=blue	thickness=1p
segdup1313	998008	309151	688857	for_rev	mismatch	color=vdblue	thickness=1p
segdup1314	1026135	309151	716984	for_rev	mismatch	color=vdblue	thickness=1p
segdup1315	1028114	309151	718963	for_rev	mismatch	color=vdblue	thickness=1p
segdup1316	1029174	309151	720023	for_rev	mismatch	color=vdblue	thickness=1p
segdup1317	1040242	309151	731091	for_rev	mismatch	color=vdblue	thickness=1p
segdup1318	1043600	309151	734449	for_rev	mismatch	color=vdblue	thickness=1p
segdup1319	1053898	309151	744747	for_rev	mismatch	color=vdblue	thickness=1p
segdup1320	1055858	309151	746707	for_rev	mismatch	color=vdblue	thickness=1p
segdup1321	1062277	309151	753126	rev_rev	match	color=blue	thickness=1p
segdup1322	1063098	309151	753947	for_rev	mismatch	color=vdblue	thickness=1p
segdup1323	1064160	309151	755009	for_rev	mismatch	color=vdblue	thickness=1p
segdup1324	1065556	309151	756405	for_rev	mismatch	color=vdblue	thickness=1p
segdup1325	1066926	309151	757775	for_rev	mismatch	color=vdblue	thickness=1p
segdup1326	1071458	309151	762307	for_rev	mismatch	color=vdblue	thickness=1p
segdup1327	1074862	309151	765711	for_rev	mismatch	color=vdblue	thickness=1p
segdup1328	1079819	309151	770668	for_rev	mismatch	color=vdblue	thickness=1p
segdup1329	1090671	309151	781520	for_rev	mismatch	color=vdblue	thickness=1p
segdup1330	1099661	309151	790510	for_rev	mismatch	color=vdblue	thickness=1p
segdup1331	1104692	309151	795541	for_rev	mismatch	color=vdblue	thickness=1p
segdup1332	1107030	309151	797879	for_rev	mismatch	color=vdblue	thickness=1p
segdup1333	1112641	309151	803490	for_rev	mismatch	color=vdblue	thickness=1p
segdup1334	1114909	309151	805758	for_rev	mismatch	color=vdblue	thickness=1p
segdup1335	1124277	309151	815126	for_rev	mismatch	color=vdblue	thickness=1p
segdup1336	1126792	309151	817641	for_rev	mismatch	color=vdblue	thickness=1p
segdup1337	1132337	309151	823186	for_rev	mismatch	color=vdblue	thickness=1p
segdup1338	1135270	309151	826119	for_rev	mismatch	color=vdblue	thickness=1p
segdup1339	1145848	309151	836697	for_rev	mismatch	color=vdblue	thickness=1p
segdup1340	1147730	309151	838579	for_rev	mismatch	color=vdblue	thickness=1p
segdup1341	1148795	309151	839644	for_rev	mismatch	color=vdblue	thickness=1p
segdup1342	384406	346086	38320	rev_rev	match	color=blue	thickness=1p
segdup1343	385420	346086	39334	rev_rev	match	color=blue	thickness=1p
segdup1344	387423	346086	41337	rev_rev	match	color=blue	thickness=1p
segdup1345	399102	346086	53016	for_rev	mismatch	color=vdblue	thickness=1p
segdup1346	532579	346086	186493	for_rev	mismatch	color=vdblue	thickness=1p
segdup1347	538434	346086	192348	for_rev	mismatch	color=vdblue	thickness=1p
segdup1348	539953	346086	193867	for_rev	mismatch	color=vdblue	thickness=1p
segdup1349	693015	346086	346929	for_rev	mismatch	color=vdblue	thickness=1p
segdup1350	815453	346086	469367	for_rev	mismatch	color=vdblue	thickness=1p
segdup1351	836540	346086	490454	for_rev	mismatch	color=vdblue	thickness=1p
segdup1352	843269	346086	497183	rev_rev	match	color=blue	thickness=1p
segdup1353	901140	346086	555054	rev_rev	match	color=blue	thickness=1p
segdup1354	998008	346086	651922	for_rev	mismatch	color=vdblue	thickness=1p
segdup1355	1026135	346086	680049	for_rev	mismatch	color=vdblue	thickness=1p
segdup1356	1028114	346086	682028	for_rev	mismatch	color=vdblue	thickness=1p
segdup1357	1029174	346086	683088	for_rev	mismatch	color=vdblue	thickness=1p
segdup1358	1040242	346086	694156	for_rev	mismatch	color=vdblue	thickness=1p
segdup1359	1043600	346086	697514	for_rev	mismatch	color=vdblue	thickness=1p
segdup1360	1053898	346086	707812	for_rev	mismatch	color=vdblue	thickness=1p
segdup1361	1055858	346086	709772	for_rev	mismatch	color=vdblue	thickness=1p
segdup1362	1062277	346086	716191	rev_rev	match	color=blue	thickness=1p
segdup1363	1063098	346086	717012	for_rev	mismatch	color=vdblue	thickness=1p
segdup1364	1064160	346086	718074	for_rev	mismatch	color=vdblue	thickness=1p
segdup1365	1065556	346086	719470	for_rev	mismatch	color=vdblue	thickness=1p
segdup1366	1066926	346086	720840	for_rev	mismatch	color=vdblue	thickness=1p
segdup1367	1071458	346086	725372	for_rev	mismatch	color=vdblue	thickness=1p
segdup1368	1074862	346086	728776	for_rev	mismatch	color=vdblue	thickness=1p
segdup1369	1079819	346086	733733	for_rev	mismatch	color=vdblue	thickness=1p
segdup1370	1090671	346086	744585	for_rev	mismatch	color=vdblue	thickness=1p
segdup1371	1099661	346086	753575	for_rev	mismatch	color=vdblue	thickness=1p
segdup1372	1104692	346086	758606	for_rev	mismatch	color=vdblue	thickness=1p
segdup1373	1107030	346086	760944	for_rev	mismatch	color=vdblue	thickness=1p
segdup1374	1112641	346086	766555	for_rev	mismatch	color=vdblue	thickness=1p
segdup1375	1114909	346086	768823	for_rev	mismatch	color=vdblue	thickness=1p
segdup1376	1124277	346086	778191	for_rev	mismatch	color=vdblue	thickness=1p
segdup1377	1126792	346086	780706	for_rev	mismatch	color=vdblue	thickness=1p
segdup1378	1132337	346086	786251	for_rev	mismatch	color=vdblue	thickness=1p
segdup1379	1135270	346086	789184	for_rev	mismatch	color=vdblue	thickness=1p
segdup1380	1145848	346086	799762	for_rev	mismatch	color=vdblue	thickness=1p
segdup1381	1147730	346086	801644	for_rev	mismatch	color=vdblue	thickness=1p
segdup1382	1148795	346086	802709	for_rev	mismatch	color=vdblue	thickness=1p
segdup1383	385420	384406	1014	rev_rev	match	color=blue	thickness=1p
segdup1384	387423	384406	3017	rev_rev	match	color=blue	thickness=1p
segdup1385	399102	384406	14696	for_rev	mismatch	color=vdblue	thickness=1p
segdup1386	532579	384406	148173	for_rev	mismatch	color=vdblue	thickness=1p
segdup1387	538434	384406	154028	for_rev	mismatch	color=vdblue	thickness=1p
segdup1388	539953	384406	155547	for_rev	mismatch	color=vdblue	thickness=1p
segdup1389	693015	384406	308609	for_rev	mismatch	color=vdblue	thickness=1p
segdup1390	815453	384406	431047	for_rev	mismatch	color=vdblue	thickness=1p
segdup1391	836540	384406	452134	for_rev	mismatch	color=vdblue	thickness=1p
segdup1392	843269	384406	458863	rev_rev	match	color=blue	thickness=1p
segdup1393	901140	384406	516734	rev_rev	match	color=blue	thickness=1p
segdup1394	998008	384406	613602	for_rev	mismatch	color=vdblue	thickness=1p
segdup1395	1026135	384406	641729	for_rev	mismatch	color=vdblue	thickness=1p
segdup1396	1028114	384406	643708	for_rev	mismatch	color=vdblue	thickness=1p
segdup1397	1029174	384406	644768	for_rev	mismatch	color=vdblue	thickness=1p
segdup1398	1040242	384406	655836	for_rev	mismatch	color=vdblue	thickness=1p
segdup1399	1043600	384406	659194	for_rev	mismatch	color=vdblue	thickness=1p
segdup1400	1053898	384406	669492	for_rev	mismatch	color=vdblue	thickness=1p
segdup1401	1055858	384406	671452	for_rev	mismatch	color=vdblue	thickness=1p
segdup1402	1062277	384406	677871	rev_rev	match	color=blue	thickness=1p
segdup1403	1063098	384406	678692	for_rev	mismatch	color=vdblue	thickness=1p
segdup1404	1064160	384406	679754	for_rev	mismatch	color=vdblue	thickness=1p
segdup1405	1065556	384406	681150	for_rev	mismatch	color=vdblue	thickness=1p
segdup1406	1066926	384406	682520	for_rev	mismatch	color=vdblue	thickness=1p
segdup1407	1071458	384406	687052	for_rev	mismatch	color=vdblue	thickness=1p
segdup1408	1074862	384406	690456	for_rev	mismatch	color=vdblue	thickness=1p
segdup1409	1079819	384406	695413	for_rev	mismatch	color=vdblue	thickness=1p
segdup1410	1090671	384406	706265	for_rev	mismatch	color=vdblue	thickness=1p
segdup1411	1099661	384406	715255	for_rev	mismatch	color=vdblue	thickness=1p
segdup1412	1104692	384406	720286	for_rev	mismatch	color=vdblue	thickness=1p
segdup1413	1107030	384406	722624	for_rev	mismatch	color=vdblue	thickness=1p
segdup1414	1112641	384406	728235	for_rev	mismatch	color=vdblue	thickness=1p
segdup1415	1114909	384406	730503	for_rev	mismatch	color=vdblue	thickness=1p
segdup1416	1124277	384406	739871	for_rev	mismatch	color=vdblue	thickness=1p
segdup1417	1126792	384406	742386	for_rev	mismatch	color=vdblue	thickness=1p
segdup1418	1132337	384406	747931	for_rev	mismatch	color=vdblue	thickness=1p
segdup1419	1135270	384406	750864	for_rev	mismatch	color=vdblue	thickness=1p
segdup1420	1145848	384406	761442	for_rev	mismatch	color=vdblue	thickness=1p
segdup1421	1147730	384406	763324	for_rev	mismatch	color=vdblue	thickness=1p
segdup1422	1148795	384406	764389	for_rev	mismatch	color=vdblue	thickness=1p
segdup1423	387423	385420	2003	rev_rev	match	color=blue	thickness=1p
segdup1424	399102	385420	13682	for_rev	mismatch	color=vdblue	thickness=1p
segdup1425	532579	385420	147159	for_rev	mismatch	color=vdblue	thickness=1p
segdup1426	538434	385420	153014	for_rev	mismatch	color=vdblue	thickness=1p
segdup1427	539953	385420	154533	for_rev	mismatch	color=vdblue	thickness=1p
segdup1428	693015	385420	307595	for_rev	mismatch	color=vdblue	thickness=1p
segdup1429	815453	385420	430033	for_rev	mismatch	color=vdblue	thickness=1p
segdup1430	836540	385420	451120	for_rev	mismatch	color=vdblue	thickness=1p
segdup1431	843269	385420	457849	rev_rev	match	color=blue	thickness=1p
segdup1432	901140	385420	515720	rev_rev	match	color=blue	thickness=1p
segdup1433	998008	385420	612588	for_rev	mismatch	color=vdblue	thickness=1p
segdup1434	1026135	385420	640715	for_rev	mismatch	color=vdblue	thickness=1p
segdup1435	1028114	385420	642694	for_rev	mismatch	color=vdblue	thickness=1p
segdup1436	1029174	385420	643754	for_rev	mismatch	color=vdblue	thickness=1p
segdup1437	1040242	385420	654822	for_rev	mismatch	color=vdblue	thickness=1p
segdup1438	1043600	385420	658180	for_rev	mismatch	color=vdblue	thickness=1p
segdup1439	1053898	385420	668478	for_rev	mismatch	color=vdblue	thickness=1p
segdup1440	1055858	385420	670438	for_rev	mismatch	color=vdblue	thickness=1p
segdup1441	1062277	385420	676857	rev_rev	match	color=blue	thickness=1p
segdup1442	1063098	385420	677678	for_rev	mismatch	color=vdblue	thickness=1p
segdup1443	1064160	385420	678740	for_rev	mismatch	color=vdblue	thickness=1p
segdup1444	1065556	385420	680136	for_rev	mismatch	color=vdblue	thickness=1p
segdup1445	1066926	385420	681506	for_rev	mismatch	color=vdblue	thickness=1p
segdup1446	1071458	385420	686038	for_rev	mismatch	color=vdblue	thickness=1p
segdup1447	1074862	385420	689442	for_rev	mismatch	color=vdblue	thickness=1p
segdup1448	1079819	385420	694399	for_rev	mismatch	color=vdblue	thickness=1p
segdup1449	1090671	385420	705251	for_rev	mismatch	color=vdblue	thickness=1p
segdup1450	1099661	385420	714241	for_rev	mismatch	color=vdblue	thickness=1p
segdup1451	1104692	385420	719272	for_rev	mismatch	color=vdblue	thickness=1p
segdup1452	1107030	385420	721610	for_rev	mismatch	color=vdblue	thickness=1p
segdup1453	1112641	385420	727221	for_rev	mismatch	color=vdblue	thickness=1p
segdup1454	1114909	385420	729489	for_rev	mismatch	color=vdblue	thickness=1p
segdup1455	1124277	385420	738857	for_rev	mismatch	color=vdblue	thickness=1p
segdup1456	1126792	385420	741372	for_rev	mismatch	color=vdblue	thickness=1p
segdup1457	1132337	385420	746917	for_rev	mismatch	color=vdblue	thickness=1p
segdup1458	1135270	385420	749850	for_rev	mismatch	color=vdblue	thickness=1p
segdup1459	1145848	385420	760428	for_rev	mismatch	color=vdblue	thickness=1p
segdup1460	1147730	385420	762310	for_rev	mismatch	color=vdblue	thickness=1p
segdup1461	1148795	385420	763375	for_rev	mismatch	color=vdblue	thickness=1p
segdup1462	399102	387423	11679	for_rev	mismatch	color=vdblue	thickness=1p
segdup1463	532579	387423	145156	for_rev	mismatch	color=vdblue	thickness=1p
segdup1464	538434	387423	151011	for_rev	mismatch	color=vdblue	thickness=1p
segdup1465	539953	387423	152530	for_rev	mismatch	color=vdblue	thickness=1p
segdup1466	693015	387423	305592	for_rev	mismatch	color=vdblue	thickness=1p
segdup1467	815453	387423	428030	for_rev	mismatch	color=vdblue	thickness=1p
segdup1468	836540	387423	449117	for_rev	mismatch	color=vdblue	thickness=1p
segdup1469	843269	387423	455846	rev_rev	match	color=blue	thickness=1p
segdup1470	901140	387423	513717	rev_rev	match	color=blue	thickness=1p
segdup1471	998008	387423	610585	for_rev	mismatch	color=vdblue	thickness=1p
segdup1472	1026135	387423	638712	for_rev	mismatch	color=vdblue	thickness=1p
segdup1473	1028114	387423	640691	for_rev	mismatch	color=vdblue	thickness=1p
segdup1474	1029174	387423	641751	for_rev	mismatch	color=vdblue	thickness=1p
segdup1475	1040242	387423	652819	for_rev	mismatch	color=vdblue	thickness=1p
segdup1476	1043600	387423	656177	for_rev	mismatch	color=vdblue	thickness=1p
segdup1477	1053898	387423	666475	for_rev	mismatch	color=vdblue	thickness=1p
segdup1478	1055858	387423	668435	for_rev	mismatch	color=vdblue	thickness=1p
segdup1479	1062277	387423	674854	rev_rev	match	color=blue	thickness=1p
segdup1480	1063098	387423	675675	for_rev	mismatch	color=vdblue	thickness=1p
segdup1481	1064160	387423	676737	for_rev	mismatch	color=vdblue	thickness=1p
segdup1482	1065556	387423	678133	for_rev	mismatch	color=vdblue	thickness=1p
segdup1483	1066926	387423	679503	for_rev	mismatch	color=vdblue	thickness=1p
segdup1484	1071458	387423	684035	for_rev	mismatch	color=vdblue	thickness=1p
segdup1485	1074862	387423	687439	for_rev	mismatch	color=vdblue	thickness=1p
segdup1486	1079819	387423	692396	for_rev	mismatch	color=vdblue	thickness=1p
segdup1487	1090671	387423	703248	for_rev	mismatch	color=vdblue	thickness=1p
segdup1488	1099661	387423	712238	for_rev	mismatch	color=vdblue	thickness=1p
segdup1489	1104692	387423	717269	for_rev	mismatch	color=vdblue	thickness=1p
segdup1490	1107030	387423	719607	for_rev	mismatch	color=vdblue	thickness=1p
segdup1491	1112641	387423	725218	for_rev	mismatch	color=vdblue	thickness=1p
segdup1492	1114909	387423	727486	for_rev	mismatch	color=vdblue	thickness=1p
segdup1493	1124277	387423	736854	for_rev	mismatch	color=vdblue	thickness=1p
segdup1494	1126792	387423	739369	for_rev	mismatch	color=vdblue	thickness=1p
segdup1495	1132337	387423	744914	for_rev	mismatch	color=vdblue	thickness=1p
segdup1496	1135270	387423	747847	for_rev	mismatch	color=vdblue	thickness=1p
segdup1497	1145848	387423	758425	for_rev	mismatch	color=vdblue	thickness=1p
segdup1498	1147730	387423	760307	for_rev	mismatch	color=vdblue	thickness=1p
segdup1499	1148795	387423	761372	for_rev	mismatch	color=vdblue	thickness=1p
segdup1500	532579	399102	133477	for_for	match	color=blue	thickness=1p
segdup1501	538434	399102	139332	for_for	match	color=blue	thickness=1p
segdup1502	539953	399102	140851	for_for	match	color=blue	thickness=1p
segdup1503	693015	399102	293913	for_for	match	color=blue	thickness=1p
segdup1504	815453	399102	416351	for_for	match	color=blue	thickness=1p
segdup1505	836540	399102	437438	for_for	match	color=blue	thickness=1p
segdup1506	843269	399102	444167	rev_for	mismatch	color=vdblue	thickness=1p
segdup1507	901140	399102	502038	rev_for	mismatch	color=vdblue	thickness=1p
segdup1508	998008	399102	598906	for_for	match	color=blue	thickness=1p
segdup1509	1026135	399102	627033	for_for	match	color=blue	thickness=1p
segdup1510	1028114	399102	629012	for_for	match	color=blue	thickness=1p
segdup1511	1029174	399102	630072	for_for	match	color=blue	thickness=1p
segdup1512	1040242	399102	641140	for_for	match	color=blue	thickness=1p
segdup1513	1043600	399102	644498	for_for	match	color=blue	thickness=1p
segdup1514	1053898	399102	654796	for_for	match	color=blue	thickness=1p
segdup1515	1055858	399102	656756	for_for	match	color=blue	thickness=1p
segdup1516	1062277	399102	663175	rev_for	mismatch	color=vdblue	thickness=1p
segdup1517	1063098	399102	663996	for_for	match	color=blue	thickness=1p
segdup1518	1064160	399102	665058	for_for	match	color=blue	thickness=1p
segdup1519	1065556	399102	666454	for_for	match	color=blue	thickness=1p
segdup1520	1066926	399102	667824	for_for	match	color=blue	thickness=1p
segdup1521	1071458	399102	672356	for_for	match	color=blue	thickness=1p
segdup1522	1074862	399102	675760	for_for	match	color=blue	thickness=1p
segdup1523	1079819	399102	680717	for_for	match	color=blue	thickness=1p
segdup1524	1090671	399102	691569	for_for	match	color=blue	thickness=1p
segdup1525	1099661	399102	700559	for_for	match	color=blue	thickness=1p
segdup1526	1104692	399102	705590	for_for	match	color=blue	thickness=1p
segdup1527	1107030	399102	707928	for_for	match	color=blue	thickness=1p
segdup1528	1112641	399102	713539	for_for	match	color=blue	thickness=1p
segdup1529	1114909	399102	715807	for_for	match	color=blue	thickness=1p
segdup1530	1124277	399102	725175	for_for	match	color=blue	thickness=1p
segdup1531	1126792	399102	727690	for_for	match	color=blue	thickness=1p
segdup1532	1132337	399102	733235	for_for	match	color=blue	thickness=1p
segdup1533	1135270	399102	736168	for_for	match	color=blue	thickness=1p
segdup1534	1145848	399102	746746	for_for	match	color=blue	thickness=1p
segdup1535	1147730	399102	748628	for_for	match	color=blue	thickness=1p
segdup1536	1148795	399102	749693	for_for	match	color=blue	thickness=1p
segdup1537	538434	532579	5855	for_for	match	color=blue	thickness=1p
segdup1538	539953	532579	7374	for_for	match	color=blue	thickness=1p
segdup1539	693015	532579	160436	for_for	match	color=blue	thickness=1p
segdup1540	815453	532579	282874	for_for	match	color=blue	thickness=1p
segdup1541	836540	532579	303961	for_for	match	color=blue	thickness=1p
segdup1542	843269	532579	310690	rev_for	mismatch	color=vdblue	thickness=1p
segdup1543	901140	532579	368561	rev_for	mismatch	color=vdblue	thickness=1p
segdup1544	998008	532579	465429	for_for	match	color=blue	thickness=1p
segdup1545	1026135	532579	493556	for_for	match	color=blue	thickness=1p
segdup1546	1028114	532579	495535	for_for	match	color=blue	thickness=1p
segdup1547	1029174	532579	496595	for_for	match	color=blue	thickness=1p
segdup1548	1040242	532579	507663	for_for	match	color=blue	thickness=1p
segdup1549	1043600	532579	511021	for_for	match	color=blue	thickness=1p
segdup1550	1053898	532579	521319	for_for	match	color=blue	thickness=1p
segdup1551	1055858	532579	523279	for_for	match	color=blue	thickness=1p
segdup1552	1062277	532579	529698	rev_for	mismatch	color=vdblue	thickness=1p
segdup1553	1063098	532579	530519	for_for	match	color=blue	thickness=1p
segdup1554	1064160	532579	531581	for_for	match	color=blue	thickness=1p
segdup1555	1065556	532579	532977	for_for	match	color=blue	thickness=1p
segdup1556	1066926	532579	534347	for_for	match	color=blue	thickness=1p
segdup1557	1071458	532579	538879	for_for	match	color=blue	thickness=1p
segdup1558	1074862	532579	542283	for_for	match	color=blue	thickness=1p
segdup1559	1079819	532579	547240	for_for	match	color=blue	thickness=1p
segdup1560	1090671	532579	558092	for_for	match	color=blue	thickness=1p
segdup1561	1099661	532579	567082	for_for	match	color=blue	thickness=1p
segdup1562	1104692	532579	572113	for_for	match	color=blue	thickness=1p
segdup1563	1107030	532579	574451	for_for	match	color=blue	thickness=1p
segdup1564	1112641	532579	580062	for_for	match	color=blue	thickness=1p
segdup1565	1114909	532579	582330	for_for	match	color=blue	thickness=1p
segdup1566	1124277	532579	591698	for_for	match	color=blue	thickness=1p
segdup1567	1126792	532579	594213	for_for	match	color=blue	thickness=1p
segdup1568	1132337	532579	599758	for_for	match	color=blue	thickness=1p
segdup1569	1135270	532579	602691	for_for	match	color=blue	thickness=1p
segdup1570	1145848	532579	613269	for_for	match	color=blue	thickness=1p
segdup1571	1147730	532579	615151	for_for	match	color=blue	thickness=1p
segdup1572	1148795	532579	616216	for_for	match	color=blue	thickness=1p
segdup1573	539953	538434	1519	for_for	match	color=blue	thickness=1p
segdup1574	693015	538434	154581	for_for	match	color=blue	thickness=1p
segdup1575	815453	538434	277019	for_for	match	color=blue	thickness=1p
segdup1576	836540	538434	298106	for_for	match	color=blue	thickness=1p
segdup1577	843269	538434	304835	rev_for	mismatch	color=vdblue	thickness=1p
segdup1578	901140	538434	362706	rev_for	mismatch	color=vdblue	thickness=1p
segdup1579	998008	538434	459574	for_for	match	color=blue	thickness=1p
segdup1580	1026135	538434	487701	for_for	match	color=blue	thickness=1p
segdup1581	1028114	538434	489680	for_for	match	color=blue	thickness=1p
segdup1582	1029174	538434	490740	for_for	match	color=blue	thickness=1p
segdup1583	1040242	538434	501808	for_for	match	color=blue	thickness=1p
segdup1584	1043600	538434	505166	for_for	match	color=blue	thickness=1p
segdup1585	1053898	538434	515464	for_for	match	color=blue	thickness=1p
segdup1586	1055858	538434	517424	for_for	match	color=blue	thickness=1p
segdup1587	1062277	538434	523843	rev_for	mismatch	color=vdblue	thickness=1p
segdup1588	1063098	538434	524664	for_for	match	color=blue	thickness=1p
segdup1589	1064160	538434	525726	for_for	match	color=blue	thickness=1p
segdup1590	1065556	538434	527122	for_for	match	color=blue	thickness=1p
segdup1591	1066926	538434	528492	for_for	match	color=blue	thickness=1p
segdup1592	1071458	538434	533024	for_for	match	color=blue	thickness=1p
segdup1593	1074862	538434	536428	for_for	match	color=blue	thickness=1p
segdup1594	1079819	538434	541385	for_for	match	color=blue	thickness=1p
segdup1595	1090671	538434	552237	for_for	match	color=blue	thickness=1p
segdup1596	1099661	538434	561227	for_for	match	color=blue	thickness=1p
segdup1597	1104692	538434	566258	for_for	match	color=blue	thickness=1p
segdup1598	1107030	538434	568596	for_for	match	color=blue	thickness=1p
segdup1599	1112641	538434	574207	for_for	match	color=blue	thickness=1p
segdup1600	1114909	538434	576475	for_for	match	color=blue	thickness=1p
segdup1601	1124277	538434	585843	for_for	match	color=blue	thickness=1p
segdup1602	1126792	538434	588358	for_for	match	color=blue	thickness=1p
segdup1603	1132337	538434	593903	for_for	match	color=blue	thickness=1p
segdup1604	1135270	538434	596836	for_for	match	color=blue	thickness=1p
segdup1605	1145848	538434	607414	for_for	match	color=blue	thickness=1p
segdup1606	1147730	538434	609296	for_for	match	color=blue	thickness=1p
segdup1607	1148795	538434	610361	for_for	match	color=blue	thickness=1p
segdup1608	693015	539953	153062	for_for	match	color=blue	thickness=1p
segdup1609	815453	539953	275500	for_for	match	color=blue	thickness=1p
segdup1610	836540	539953	296587	for_for	match	color=blue	thickness=1p
segdup1611	843269	539953	303316	rev_for	mismatch	color=vdblue	thickness=1p
segdup1612	901140	539953	361187	rev_for	mismatch	color=vdblue	thickness=1p
segdup1613	998008	539953	458055	for_for	match	color=blue	thickness=1p
segdup1614	1026135	539953	486182	for_for	match	color=blue	thickness=1p
segdup1615	1028114	539953	488161	for_for	match	color=blue	thickness=1p
segdup1616	1029174	539953	489221	for_for	match	color=blue	thickness=1p
segdup1617	1040242	539953	500289	for_for	match	color=blue	thickness=1p
segdup1618	1043600	539953	503647	for_for	match	color=blue	thickness=1p
segdup1619	1053898	539953	513945	for_for	match	color=blue	thickness=1p
segdup1620	1055858	539953	515905	for_for	match	color=blue	thickness=1p
segdup1621	1062277	539953	522324	rev_for	mismatch	color=vdblue	thickness=1p
segdup1622	1063098	539953	523145	for_for	match	color=blue	thickness=1p
segdup1623	1064160	539953	524207	for_for	match	color=blue	thickness=1p
segdup1624	1065556	539953	525603	for_for	match	color=blue	thickness=1p
segdup1625	1066926	539953	526973	for_for	match	color=blue	thickness=1p
segdup1626	1071458	539953	531505	for_for	match	color=blue	thickness=1p
segdup1627	1074862	539953	534909	for_for	match	color=blue	thickness=1p
segdup1628	1079819	539953	539866	for_for	match	color=blue	thickness=1p
segdup1629	1090671	539953	550718	for_for	match	color=blue	thickness=1p
segdup1630	1099661	539953	559708	for_for	match	color=blue	thickness=1p
segdup1631	1104692	539953	564739	for_for	match	color=blue	thickness=1p
segdup1632	1107030	539953	567077	for_for	match	color=blue	thickness=1p
segdup1633	1112641	539953	572688	for_for	match	color=blue	thickness=1p
segdup1634	1114909	539953	574956	for_for	match	color=blue	thickness=1p
segdup1635	1124277	539953	584324	for_for	match	color=blue	thickness=1p
segdup1636	1126792	539953	586839	for_for	match	color=blue	thickness=1p
segdup1637	1132337	539953	592384	for_for	match	color=blue	thickness=1p
segdup1638	1135270	539953	595317	for_for	match	color=blue	thickness=1p
segdup1639	1145848	539953	605895	for_for	match	color=blue	thickness=1p
segdup1640	1147730	539953	607777	for_for	match	color=blue	thickness=1p
segdup1641	1148795	539953	608842	for_for	match	color=blue	thickness=1p
segdup1642	815453	693015	122438	for_for	match	color=blue	thickness=1p
segdup1643	836540	693015	143525	for_for	match	color=blue	thickness=1p
segdup1644	843269	693015	150254	rev_for	mismatch	color=vdblue	thickness=1p
segdup1645	901140	693015	208125	rev_for	mismatch	color=vdblue	thickness=1p
segdup1646	998008	693015	304993	for_for	match	color=blue	thickness=1p
segdup1647	1026135	693015	333120	for_for	match	color=blue	thickness=1p
segdup1648	1028114	693015	335099	for_for	match	color=blue	thickness=1p
segdup1649	1029174	693015	336159	for_for	match	color=blue	thickness=1p
segdup1650	1040242	693015	347227	for_for	match	color=blue	thickness=1p
segdup1651	1043600	693015	350585	for_for	match	color=blue	thickness=1p
segdup1652	1053898	693015	360883	for_for	match	color=blue	thickness=1p
segdup1653	1055858	693015	362843	for_for	match	color=blue	thickness=1p
segdup1654	1062277	693015	369262	rev_for	mismatch	color=vdblue	thickness=1p
segdup1655	1063098	693015	370083	for_for	match	color=blue	thickness=1p
segdup1656	1064160	693015	371145	for_for	match	color=blue	thickness=1p
segdup1657	1065556	693015	372541	for_for	match	color=blue	thickness=1p
segdup1658	1066926	693015	373911	for_for	match	color=blue	thickness=1p
segdup1659	1071458	693015	378443	for_for	match	color=blue	thickness=1p
segdup1660	1074862	693015	381847	for_for	match	color=blue	thickness=1p
segdup1661	1079819	693015	386804	for_for	match	color=blue	thickness=1p
segdup1662	1090671	693015	397656	for_for	match	color=blue	thickness=1p
segdup1663	1099661	693015	406646	for_for	match	color=blue	thickness=1p
segdup1664	1104692	693015	411677	for_for	match	color=blue	thickness=1p
segdup1665	1107030	693015	414015	for_for	match	color=blue	thickness=1p
segdup1666	1112641	693015	419626	for_for	match	color=blue	thickness=1p
segdup1667	1114909	693015	421894	for_for	match	color=blue	thickness=1p
segdup1668	1124277	693015	431262	for_for	match	color=blue	thickness=1p
segdup1669	1126792	693015	433777	for_for	match	color=blue	thickness=1p
segdup1670	1132337	693015	439322	for_for	match	color=blue	thickness=1p
segdup1671	1135270	693015	442255	for_for	match	color=blue	thickness=1p
segdup1672	1145848	693015	452833	for_for	match	color=blue	thickness=1p
segdup1673	1147730	693015	454715	for_for	match	color=blue	thickness=1p
segdup1674	1148795	693015	455780	for_for	match	color=blue	thickness=1p
segdup1675	836540	815453	21087	for_for	match	color=blue	thickness=1p
segdup1676	843269	815453	27816	rev_for	mismatch	color=vdblue	thickness=1p
segdup1677	901140	815453	85687	rev_for	mismatch	color=vdblue	thickness=1p
segdup1678	998008	815453	182555	for_for	match	color=blue	thickness=1p
segdup1679	1026135	815453	210682	for_for	match	color=blue	thickness=1p
segdup1680	1028114	815453	212661	for_for	match	color=blue	thickness=1p
segdup1681	1029174	815453	213721	for_for	match	color=blue	thickness=1p
segdup1682	1040242	815453	224789	for_for	match	color=blue	thickness=1p
segdup1683	1043600	815453	228147	for_for	match	color=blue	thickness=1p
segdup1684	1053898	815453	238445	for_for	match	color=blue	thickness=1p
segdup1685	1055858	815453	240405	for_for	match	color=blue	thickness=1p
segdup1686	1062277	815453	246824	rev_for	mismatch	color=vdblue	thickness=1p
segdup1687	1063098	815453	247645	for_for	match	color=blue	thickness=1p
segdup1688	1064160	815453	248707	for_for	match	color=blue	thickness=1p
segdup1689	1065556	815453	250103	for_for	match	color=blue	thickness=1p
segdup1690	1066926	815453	251473	for_for	match	color=blue	thickness=1p
segdup1691	1071458	815453	256005	for_for	match	color=blue	thickness=1p
segdup1692	1074862	815453	259409	for_for	match	color=blue	thickness=1p
segdup1693	1079819	815453	264366	for_for	match	color=blue	thickness=1p
segdup1694	1090671	815453	275218	for_for	match	color=blue	thickness=1p
segdup1695	1099661	815453	284208	for_for	match	color=blue	thickness=1p
segdup1696	1104692	815453	289239	for_for	match	color=blue	thickness=1p
segdup1697	1107030	815453	291577	for_for	match	color=blue	thickness=1p
segdup1698	1112641	815453	297188	for_for	match	color=blue	thickness=1p
segdup1699	1114909	815453	299456	for_for	match	color=blue	thickness=1p
segdup1700	1124277	815453	308824	for_for	match	color=blue	thickness=1p
segdup1701	1126792	815453	311339	for_for	match	color=blue	thickness=1p
segdup1702	1132337	815453	316884	for_for	match	color=blue	thickness=1p
segdup1703	1135270	815453	319817	for_for	match	color=blue	thickness=1p
segdup1704	1145848	815453	330395	for_for	match	color=blue	thickness=1p
segdup1705	1147730	815453	332277	for_for	match	color=blue	thickness=1p
segdup1706	1148795	815453	333342	for_for	match	color=blue	thickness=1p
segdup1707	843269	836540	6729	rev_for	mismatch	color=vdblue	thickness=1p
segdup1708	901140	836540	64600	rev_for	mismatch	color=vdblue	thickness=1p
segdup1709	998008	836540	161468	for_for	match	color=blue	thickness=1p
segdup1710	1026135	836540	189595	for_for	match	color=blue	thickness=1p
segdup1711	1028114	836540	191574	for_for	match	color=blue	thickness=1p
segdup1712	1029174	836540	192634	for_for	match	color=blue	thickness=1p
segdup1713	1040242	836540	203702	for_for	match	color=blue	thickness=1p
segdup1714	1043600	836540	207060	for_for	match	color=blue	thickness=1p
segdup1715	1053898	836540	217358	for_for	match	color=blue	thickness=1p
segdup1716	1055858	836540	219318	for_for	match	color=blue	thickness=1p
segdup1717	1062277	836540	225737	rev_for	mismatch	color=vdblue	thickness=1p
segdup1718	1063098	836540	226558	for_for	match	color=blue	thickness=1p
segdup1719	1064160	836540	227620	for_for	match	color=blue	thickness=1p
segdup1720	1065556	836540	229016	for_for	match	color=blue	thickness=1p
segdup1721	1066926	836540	230386	for_for	match	color=blue	thickness=1p
segdup1722	1071458	836540	234918	for_for	match	color=blue	thickness=1p
segdup1723	1074862	836540	238322	for_for	match	color=blue	thickness=1p
segdup1724	1079819	836540	243279	for_for	match	color=blue	thickness=1p
segdup1725	1090671	836540	254131	for_for	match	color=blue	thickness=1p
segdup1726	1099661	836540	263121	for_for	match	color=blue	thickness=1p
segdup1727	1104692	836540	268152	for_for	match	color=blue	thickness=1p
segdup1728	1107030	836540	270490	for_for	match	color=blue	thickness=1p
segdup1729	1112641	836540	276101	for_for	match	color=blue	thickness=1p
segdup1730	1114909	836540	278369	for_for	match	color=blue	thickness=1p
segdup1731	1124277	836540	287737	for_for	match	color=blue	thickness=1p
segdup1732	1126792	836540	290252	for_for	match	color=blue	thickness=1p
segdup1733	1132337	836540	295797	for_for	match	color=blue	thickness=1p
segdup1734	1135270	836540	298730	for_for	match	color=blue	thickness=1p
segdup1735	1145848	836540	309308	for_for	match	color=blue	thickness=1p
segdup1736	1147730	836540	311190	for_for	match	color=blue	thickness=1p
segdup1737	1148795	836540	312255	for_for	match	color=blue	thickness=1p
segdup1738	901140	843269	57871	rev_rev	match	color=blue	thickness=1p
segdup1739	998008	843269	154739	for_rev	mismatch	color=vdblue	thickness=1p
segdup1740	1026135	843269	182866	for_rev	mismatch	color=vdblue	thickness=1p
segdup1741	1028114	843269	184845	for_rev	mismatch	color=vdblue	thickness=1p
segdup1742	1029174	843269	185905	for_rev	mismatch	color=vdblue	thickness=1p
segdup1743	1040242	843269	196973	for_rev	mismatch	color=vdblue	thickness=1p
segdup1744	1043600	843269	200331	for_rev	mismatch	color=vdblue	thickness=1p
segdup1745	1053898	843269	210629	for_rev	mismatch	color=vdblue	thickness=1p
segdup1746	1055858	843269	212589	for_rev	mismatch	color=vdblue	thickness=1p
segdup1747	1062277	843269	219008	rev_rev	match	color=blue	thickness=1p
segdup1748	1063098	843269	219829	for_rev	mismatch	color=vdblue	thickness=1p
segdup1749	1064160	843269	220891	for_rev	mismatch	color=vdblue	thickness=1p
segdup1750	1065556	843269	222287	for_rev	mismatch	color=vdblue	thickness=1p
segdup1751	1066926	843269	223657	for_rev	mismatch	color=vdblue	thickness=1p
segdup1752	1071458	843269	228189	for_rev	mismatch	color=vdblue	thickness=1p
segdup1753	1074862	843269	231593	for_rev	mismatch	color=vdblue	thickness=1p
segdup1754	1079819	843269	236550	for_rev	mismatch	color=vdblue	thickness=1p
segdup1755	1090671	843269	247402	for_rev	mismatch	color=vdblue	thickness=1p
segdup1756	1099661	843269	256392	for_rev	mismatch	color=vdblue	thickness=1p
segdup1757	1104692	843269	261423	for_rev	mismatch	color=vdblue	thickness=1p
segdup1758	1107030	843269	263761	for_rev	mismatch	color=vdblue	thickness=1p
segdup1759	1112641	843269	269372	for_rev	mismatch	color=vdblue	thickness=1p
segdup1760	1114909	843269	271640	for_rev	mismatch	color=vdblue	thickness=1p
segdup1761	1124277	843269	281008	for_rev	mismatch	color=vdblue	thickness=1p
segdup1762	1126792	843269	283523	for_rev	mismatch	color=vdblue	thickness=1p
segdup1763	1132337	843269	289068	for_rev	mismatch	color=vdblue	thickness=1p
segdup1764	1135270	843269	292001	for_rev	mismatch	color=vdblue	thickness=1p
segdup1765	1145848	843269	302579	for_rev	mismatch	color=vdblue	thickness=1p
segdup1766	1147730	843269	304461	for_rev	mismatch	color=vdblue	thickness=1p
segdup1767	1148795	843269	305526	for_rev	mismatch	color=vdblue	thickness=1p
segdup1768	998008	901140	96868	for_rev	mismatch	color=vdblue	thickness=1p
segdup1769	1026135	901140	124995	for_rev	mismatch	color=vdblue	thickness=1p
segdup1770	1028114	901140	126974	for_rev	mismatch	color=vdblue	thickness=1p
segdup1771	1029174	901140	128034	for_rev	mismatch	color=vdblue	thickness=1p
segdup1772	1040242	901140	139102	for_rev	mismatch	color=vdblue	thickness=1p
segdup1773	1043600	901140	142460	for_rev	mismatch	color=vdblue	thickness=1p
segdup1774	1053898	901140	152758	for_rev	mismatch	color=vdblue	thickness=1p
segdup1775	1055858	901140	154718	for_rev	mismatch	color=vdblue	thickness=1p
segdup1776	1062277	901140	161137	rev_rev	match	color=blue	thickness=1p
segdup1777	1063098	901140	161958	for_rev	mismatch	color=vdblue	thickness=1p
segdup1778	1064160	901140	163020	for_rev	mismatch	color=vdblue	thickness=1p
segdup1779	1065556	901140	164416	for_rev	mismatch	color=vdblue	thickness=1p
segdup1780	1066926	901140	165786	for_rev	mismatch	color=vdblue	thickness=1p
segdup1781	1071458	901140	170318	for_rev	mismatch	color=vdblue	thickness=1p
segdup1782	1074862	901140	173722	for_rev	mismatch	color=vdblue	thickness=1p
segdup1783	1079819	901140	178679	for_rev	mismatch	color=vdblue	thickness=1p
segdup1784	1090671	901140	189531	for_rev	mismatch	color=vdblue	thickness=1p
segdup1785	1099661	901140	198521	for_rev	mismatch	color=vdblue	thickness=1p
segdup1786	1104692	901140	203552	for_rev	mismatch	color=vdblue	thickness=1p
segdup1787	1107030	901140	205890	for_rev	mismatch	color=vdblue	thickness=1p
segdup1788	1112641	901140	211501	for_rev	mismatch	color=vdblue	thickness=1p
segdup1789	1114909	901140	213769	for_rev	mismatch	color=vdblue	thickness=1p
segdup1790	1124277	901140	223137	for_rev	mismatch	color=vdblue	thickness=1p
segdup1791	1126792	901140	225652	for_rev	mismatch	color=vdblue	thickness=1p
segdup1792	1132337	901140	231197	for_rev	mismatch	color=vdblue	thickness=1p
segdup1793	1135270	901140	234130	for_rev	mismatch	color=vdblue	thickness=1p
segdup1794	1145848	901140	244708	for_rev	mismatch	color=vdblue	thickness=1p
segdup1795	1147730	901140	246590	for_rev	mismatch	color=vdblue	thickness=1p
segdup1796	1148795	901140	247655	for_rev	mismatch	color=vdblue	thickness=1p
segdup1797	1026135	998008	28127	for_for	match	color=blue	thickness=1p
segdup1798	1028114	998008	30106	for_for	match	color=blue	thickness=1p
segdup1799	1029174	998008	31166	for_for	match	color=blue	thickness=1p
segdup1800	1040242	998008	42234	for_for	match	color=blue	thickness=1p
segdup1801	1043600	998008	45592	for_for	match	color=blue	thickness=1p
segdup1802	1053898	998008	55890	for_for	match	color=blue	thickness=1p
segdup1803	1055858	998008	57850	for_for	match	color=blue	thickness=1p
segdup1804	1062277	998008	64269	rev_for	mismatch	color=vdblue	thickness=1p
segdup1805	1063098	998008	65090	for_for	match	color=blue	thickness=1p
segdup1806	1064160	998008	66152	for_for	match	color=blue	thickness=1p
segdup1807	1065556	998008	67548	for_for	match	color=blue	thickness=1p
segdup1808	1066926	998008	68918	for_for	match	color=blue	thickness=1p
segdup1809	1071458	998008	73450	for_for	match	color=blue	thickness=1p
segdup1810	1074862	998008	76854	for_for	match	color=blue	thickness=1p
segdup1811	1079819	998008	81811	for_for	match	color=blue	thickness=1p
segdup1812	1090671	998008	92663	for_for	match	color=blue	thickness=1p
segdup1813	1099661	998008	101653	for_for	match	color=blue	thickness=1p
segdup1814	1104692	998008	106684	for_for	match	color=blue	thickness=1p
segdup1815	1107030	998008	109022	for_for	match	color=blue	thickness=1p
segdup1816	1112641	998008	114633	for_for	match	color=blue	thickness=1p
segdup1817	1114909	998008	116901	for_for	match	color=blue	thickness=1p
segdup1818	1124277	998008	126269	for_for	match	color=blue	thickness=1p
segdup1819	1126792	998008	128784	for_for	match	color=blue	thickness=1p
segdup1820	1132337	998008	134329	for_for	match	color=blue	thickness=1p
segdup1821	1135270	998008	137262	for_for	match	color=blue	thickness=1p
segdup1822	1145848	998008	147840	for_for	match	color=blue	thickness=1p
segdup1823	1147730	998008	149722	for_for	match	color=blue	thickness=1p
segdup1824	1148795	998008	150787	for_for	match	color=blue	thickness=1p
segdup1825	1028114	1026135	1979	for_for	match	color=blue	thickness=1p
segdup1826	1029174	1026135	3039	for_for	match	color=blue	thickness=1p
segdup1827	1040242	1026135	14107	for_for	match	color=blue	thickness=1p
segdup1828	1043600	1026135	17465	for_for	match	color=blue	thickness=1p
segdup1829	1053898	1026135	27763	for_for	match	color=blue	thickness=1p
segdup1830	1055858	1026135	29723	for_for	match	color=blue	thickness=1p
segdup1831	1062277	1026135	36142	rev_for	mismatch	color=vdblue	thickness=1p
segdup1832	1063098	1026135	36963	for_for	match	color=blue	thickness=1p
segdup1833	1064160	1026135	38025	for_for	match	color=blue	thickness=1p
segdup1834	1065556	1026135	39421	for_for	match	color=blue	thickness=1p
segdup1835	1066926	1026135	40791	for_for	match	color=blue	thickness=1p
segdup1836	1071458	1026135	45323	for_for	match	color=blue	thickness=1p
segdup1837	1074862	1026135	48727	for_for	match	color=blue	thickness=1p
segdup1838	1079819	1026135	53684	for_for	match	color=blue	thickness=1p
segdup1839	1090671	1026135	64536	for_for	match	color=blue	thickness=1p
segdup1840	1099661	1026135	73526	for_for	match	color=blue	thickness=1p
segdup1841	1104692	1026135	78557	for_for	match	color=blue	thickness=1p
segdup1842	1107030	1026135	80895	for_for	match	color=blue	thickness=1p
segdup1843	1112641	1026135	86506	for_for	match	color=blue	thickness=1p
segdup1844	1114909	1026135	88774	for_for	match	color=blue	thickness=1p
segdup1845	1124277	1026135	98142	for_for	match	color=blue	thickness=1p
segdup1846	1126792	1026135	100657	for_for	match	color=blue	thickness=1p
segdup1847	1132337	1026135	106202	for_for	match	color=blue	thickness=1p
segdup1848	1135270	1026135	109135	for_for	match	color=blue	thickness=1p
segdup1849	1145848	1026135	119713	for_for	match	color=blue	thickness=1p
segdup1850	1147730	1026135	121595	for_for	match	color=blue	thickness=1p
segdup1851	1148795	1026135	122660	for_for	match	color=blue	thickness=1p
segdup1852	1029174	1028114	1060	for_for	match	color=blue	thickness=1p
segdup1853	1040242	1028114	12128	for_for	match	color=blue	thickness=1p
segdup1854	1043600	1028114	15486	for_for	match	color=blue	thickness=1p
segdup1855	1053898	1028114	25784	for_for	match	color=blue	thickness=1p
segdup1856	1055858	1028114	27744	for_for	match	color=blue	thickness=1p
segdup1857	1062277	1028114	34163	rev_for	mismatch	color=vdblue	thickness=1p
segdup1858	1063098	1028114	34984	for_for	match	color=blue	thickness=1p
segdup1859	1064160	1028114	36046	for_for	match	color=blue	thickness=1p
segdup1860	1065556	1028114	37442	for_for	match	color=blue	thickness=1p
segdup1861	1066926	1028114	38812	for_for	match	color=blue	thickness=1p
segdup1862	1071458	1028114	43344	for_for	match	color=blue	thickness=1p
segdup1863	1074862	1028114	46748	for_for	match	color=blue	thickness=1p
segdup1864	1079819	1028114	51705	for_for	match	color=blue	thickness=1p
segdup1865	1090671	1028114	62557	for_for	match	color=blue	thickness=1p
segdup1866	1099661	1028114	71547	for_for	match	color=blue	thickness=1p
segdup1867	1104692	1028114	76578	for_for	match	color=blue	thickness=1p
segdup1868	1107030	1028114	78916	for_for	match	color=blue	thickness=1p
segdup1869	1112641	1028114	84527	for_for	match	color=blue	thickness=1p
segdup1870	1114909	1028114	86795	for_for	match	color=blue	thickness=1p
segdup1871	1124277	1028114	96163	for_for	match	color=blue	thickness=1p
segdup1872	1126792	1028114	98678	for_for	match	color=blue	thickness=1p
segdup1873	1132337	1028114	104223	for_for	match	color=blue	thickness=1p
segdup1874	1135270	1028114	107156	for_for	match	color=blue	thickness=1p
segdup1875	1145848	1028114	117734	for_for	match	color=blue	thickness=1p
segdup1876	1147730	1028114	119616	for_for	match	color=blue	thickness=1p
segdup1877	1148795	1028114	120681	for_for	match	color=blue	thickness=1p
segdup1878	1040242	1029174	11068	for_for	match	color=blue	thickness=1p
segdup1879	1043600	1029174	14426	for_for	match	color=blue	thickness=1p
segdup1880	1053898	1029174	24724	for_for	match	color=blue	thickness=1p
segdup1881	1055858	1029174	26684	for_for	match	color=blue	thickness=1p
segdup1882	1062277	1029174	33103	rev_for	mismatch	color=vdblue	thickness=1p
segdup1883	1063098	1029174	33924	for_for	match	color=blue	thickness=1p
segdup1884	1064160	1029174	34986	for_for	match	color=blue	thickness=1p
segdup1885	1065556	1029174	36382	for_for	match	color=blue	thickness=1p
segdup1886	1066926	1029174	37752	for_for	match	color=blue	thickness=1p
segdup1887	1071458	1029174	42284	for_for	match	color=blue	thickness=1p
segdup1888	1074862	1029174	45688	for_for	match	color=blue	thickness=1p
segdup1889	1079819	1029174	50645	for_for	match	color=blue	thickness=1p
segdup1890	1090671	1029174	61497	for_for	match	color=blue	thickness=1p
segdup1891	1099661	1029174	70487	for_for	match	color=blue	thickness=1p
segdup1892	1104692	1029174	75518	for_for	match	color=blue	thickness=1p
segdup1893	1107030	1029174	77856	for_for	match	color=blue	thickness=1p
segdup1894	1112641	1029174	83467	for_for	match	color=blue	thickness=1p
segdup1895	1114909	1029174	85735	for_for	match	color=blue	thickness=1p
segdup1896	1124277	1029174	95103	for_for	match	color=blue	thickness=1p
segdup1897	1126792	1029174	97618	for_for	match	color=blue	thickness=1p
segdup1898	1132337	1029174	103163	for_for	match	color=blue	thickness=1p
segdup1899	1135270	1029174	106096	for_for	match	color=blue	thickness=1p
segdup1900	1145848	1029174	116674	for_for	match	color=blue	thickness=1p
segdup1901	1147730	1029174	118556	for_for	match	color=blue	thickness=1p
segdup1902	1148795	1029174	119621	for_for	match	color=blue	thickness=1p
segdup1903	1043600	1040242	3358	for_for	match	color=blue	thickness=1p
segdup1904	1053898	1040242	13656	for_for	match	color=blue	thickness=1p
segdup1905	1055858	1040242	15616	for_for	match	color=blue	thickness=1p
segdup1906	1062277	1040242	22035	rev_for	mismatch	color=vdblue	thickness=1p
segdup1907	1063098	1040242	22856	for_for	match	color=blue	thickness=1p
segdup1908	1064160	1040242	23918	for_for	match	color=blue	thickness=1p
segdup1909	1065556	1040242	25314	for_for	match	color=blue	thickness=1p
segdup1910	1066926	1040242	26684	for_for	match	color=blue	thickness=1p
segdup1911	1071458	1040242	31216	for_for	match	color=blue	thickness=1p
segdup1912	1074862	1040242	34620	for_for	match	color=blue	thickness=1p
segdup1913	1079819	1040242	39577	for_for	match	color=blue	thickness=1p
segdup1914	1090671	1040242	50429	for_for	match	color=blue	thickness=1p
segdup1915	1099661	1040242	59419	for_for	match	color=blue	thickness=1p
segdup1916	1104692	1040242	64450	for_for	match	color=blue	thickness=1p
segdup1917	1107030	1040242	66788	for_for	match	color=blue	thickness=1p
segdup1918	1112641	1040242	72399	for_for	match	color=blue	thickness=1p
segdup1919	1114909	1040242	74667	for_for	match	color=blue	thickness=1p
segdup1920	1124277	1040242	84035	for_for	match	color=blue	thickness=1p
segdup1921	1126792	1040242	86550	for_for	match	color=blue	thickness=1p
segdup1922	1132337	1040242	92095	for_for	match	color=blue	thickness=1p
segdup1923	1135270	1040242	95028	for_for	match	color=blue	thickness=1p
segdup1924	1145848	1040242	105606	for_for	match	color=blue	thickness=1p
segdup1925	1147730	1040242	107488	for_for	match	color=blue	thickness=1p
segdup1926	1148795	1040242	108553	for_for	match	color=blue	thickness=1p
segdup1927	1053898	1043600	10298	for_for	match	color=blue	thickness=1p
segdup1928	1055858	1043600	12258	for_for	match	color=blue	thickness=1p
segdup1929	1062277	1043600	18677	rev_for	mismatch	color=vdblue	thickness=1p
segdup1930	1063098	1043600	19498	for_for	match	color=blue	thickness=1p
segdup1931	1064160	1043600	20560	for_for	match	color=blue	thickness=1p
segdup1932	1065556	1043600	21956	for_for	match	color=blue	thickness=1p
segdup1933	1066926	1043600	23326	for_for	match	color=blue	thickness=1p
segdup1934	1071458	1043600	27858	for_for	match	color=blue	thickness=1p
segdup1935	1074862	1043600	31262	for_for	match	color=blue	thickness=1p
segdup1936	1079819	1043600	36219	for_for	match	color=blue	thickness=1p
segdup1937	1090671	1043600	47071	for_for	match	color=blue	thickness=1p
segdup1938	1099661	1043600	56061	for_for	match	color=blue	thickness=1p
segdup1939	1104692	1043600	61092	for_for	match	color=blue	thickness=1p
segdup1940	1107030	1043600	63430	for_for	match	color=blue	thickness=1p
segdup1941	1112641	1043600	69041	for_for	match	color=blue	thickness=1p
segdup1942	1114909	1043600	71309	for_for	match	color=blue	thickness=1p
segdup1943	1124277	1043600	80677	for_for	match	color=blue	thickness=1p
segdup1944	1126792	1043600	83192	for_for	match	color=blue	thickness=1p
segdup1945	1132337	1043600	88737	for_for	match	color=blue	thickness=1p
segdup1946	1135270	1043600	91670	for_for	match	color=blue	thickness=1p
segdup1947	1145848	1043600	102248	for_for	match	color=blue	thickness=1p
segdup1948	1147730	1043600	104130	for_for	match	color=blue	thickness=1p
segdup1949	1148795	1043600	105195	for_for	match	color=blue	thickness=1p
segdup1950	1055858	1053898	1960	for_for	match	color=blue	thickness=1p
segdup1951	1062277	1053898	8379	rev_for	mismatch	color=vdblue	thickness=1p
segdup1952	1063098	1053898	9200	for_for	match	color=blue	thickness=1p
segdup1953	1064160	1053898	10262	for_for	match	color=blue	thickness=1p
segdup1954	1065556	1053898	11658	for_for	match	color=blue	thickness=1p
segdup1955	1066926	1053898	13028	for_for	match	color=blue	thickness=1p
segdup1956	1071458	1053898	17560	for_for	match	color=blue	thickness=1p
segdup1957	1074862	1053898	20964	for_for	match	color=blue	thickness=1p
segdup1958	1079819	1053898	25921	for_for	match	color=blue	thickness=1p
segdup1959	1090671	1053898	36773	for_for	match	color=blue	thickness=1p
segdup1960	1099661	1053898	45763	for_for	match	color=blue	thickness=1p
segdup1961	1104692	1053898	50794	for_for	match	color=blue	thickness=1p
segdup1962	1107030	1053898	53132	for_for	match	color=blue	thickness=1p
segdup1963	1112641	1053898	58743	for_for	match	color=blue	thickness=1p
segdup1964	1114909	1053898	61011	for_for	match	color=blue	thickness=1p
segdup1965	1124277	1053898	70379	for_for	match	color=blue	thickness=1p
segdup1966	1126792	1053898	72894	for_for	match	color=blue	thickness=1p
segdup1967	1132337	1053898	78439	for_for	match	color=blue	thickness=1p
segdup1968	1135270	1053898	81372	for_for	match	color=blue	thickness=1p
segdup1969	1145848	1053898	91950	for_for	match	color=blue	thickness=1p
segdup1970	1147730	1053898	93832	for_for	match	color=blue	thickness=1p
segdup1971	1148795	1053898	94897	for_for	match	color=blue	thickness=1p
segdup1972	1062277	1055858	6419	rev_for	mismatch	color=vdblue	thickness=1p
segdup1973	1063098	1055858	7240	for_for	match	color=blue	thickness=1p
segdup1974	1064160	1055858	8302	for_for	match	color=blue	thickness=1p
segdup1975	1065556	1055858	9698	for_for	match	color=blue	thickness=1p
segdup1976	1066926	1055858	11068	for_for	match	color=blue	thickness=1p
segdup1977	1071458	1055858	15600	for_for	match	color=blue	thickness=1p
segdup1978	1074862	1055858	19004	for_for	match	color=blue	thickness=1p
segdup1979	1079819	1055858	23961	for_for	match	color=blue	thickness=1p
segdup1980	1090671	1055858	34813	for_for	match	color=blue	thickness=1p
segdup1981	1099661	1055858	43803	for_for	match	color=blue	thickness=1p
segdup1982	1104692	1055858	48834	for_for	match	color=blue	thickness=1p
segdup1983	1107030	1055858	51172	for_for	match	color=blue	thickness=1p
segdup1984	1112641	1055858	56783	for_for	match	color=blue	thickness=1p
segdup1985	1114909	1055858	59051	for_for	match	color=blue	thickness=1p
segdup1986	1124277	1055858	68419	for_for	match	color=blue	thickness=1p
segdup1987	1126792	1055858	70934	for_for	match	color=blue	thickness=1p
segdup1988	1132337	1055858	76479	for_for	match	color=blue	thickness=1p
segdup1989	1135270	1055858	79412	for_for	match	color=blue	thickness=1p
segdup1990	1145848	1055858	89990	for_for	match	color=blue	thickness=1p
segdup1991	1147730	1055858	91872	for_for	match	color=blue	thickness=1p
segdup1992	1148795	1055858	92937	for_for	match	color=blue	thickness=1p
segdup1993	1063098	1062277	821	for_rev	mismatch	color=vdblue	thickness=1p
segdup1994	1064160	1062277	1883	for_rev	mismatch	color=vdblue	thickness=1p
segdup1995	1065556	1062277	3279	for_rev	mismatch	color=vdblue	thickness=1p
segdup1996	1066926	1062277	4649	for_rev	mismatch	color=vdblue	thickness=1p
segdup1997	1071458	1062277	9181	for_rev	mismatch	color=vdblue	thickness=1p
segdup1998	1074862	1062277	12585	for_rev	mismatch	color=vdblue	thickness=1p
segdup1999	1079819	1062277	17542	for_rev	mismatch	color=vdblue	thickness=1p
[truncated: 203 more rows]

## Sheet: KOPS positions on APMV
position	direction	kops
304	plus	GAAGAAG
1774	plus	GAAGAAG
4584	minus	GAAGAAG
8833	minus	GAAGAAG
8845	minus	GAAGAAG
8860	minus	GAAGAAG
8899	minus	GAAGAAG
14336	plus	GAAGAAG
24183	minus	GAAGAAG
31757	minus	GAAGAAG
40163	minus	GAAGAAG
53058	plus	GAAGAAG
55505	minus	GAAGAAG
58960	minus	GAAGAAG
59015	minus	GAAGAAG
63670	minus	GAAGAAG
65803	minus	GAAGAAG
95196	minus	GAAGAAG
101184	minus	GAAGAAG
129345	minus	GAAGAAG
129900	minus	GAAGAAG
129915	minus	GAAGAAG
132404	minus	GAAGAAG
147465	plus	GAAGAAG
169043	minus	GAAGAAG
190640	plus	GAAGAAG
191350	minus	GAAGAAG
191365	minus	GAAGAAG
200834	minus	GAAGAAG
205262	minus	GAAGAAG
221259	minus	GAAGAAG
227212	plus	GAAGAAG
228884	plus	GAAGAAG
229310	minus	GAAGAAG
235428	plus	GAAGAAG
244660	minus	GAAGAAG
244672	minus	GAAGAAG
244711	minus	GAAGAAG
244834	minus	GAAGAAG
244957	minus	GAAGAAG
245044	minus	GAAGAAG
245251	minus	GAAGAAG
245832	minus	GAAGAAG
249480	minus	GAAGAAG
250506	minus	GAAGAAG
250854	minus	GAAGAAG
251966	plus	GAAGAAG
255279	plus	GAAGAAG
266567	plus	GAAGAAG
285826	plus	GAAGAAG
291843	plus	GAGAAGGG
298787	plus	GAGAAGGG
300997	minus	GAAGAAG
301837	plus	GAAGAAG
304411	minus	GAAGAAG
309084	minus	GAAGAAG
323727	plus	GAAGAAG
324312	minus	GAAGAAG
326333	minus	GAAGAAG
327854	plus	GAAGAAG
328013	plus	GAAGAAG
328400	plus	GAAGAAG
329931	minus	GAAGAAG
330009	minus	GAAGAAG
336573	minus	GAAGAAG
337850	plus	GAAGAAG
341388	minus	GAAGAAG
347946	minus	GAAGAAG
349802	plus	GAAGAAG
365664	plus	GAAGAAG
371156	minus	GAAGAAG
376754	plus	GGGNAGGG
386916	plus	GAAGAAG
388167	plus	GAAGAAG
397089	minus	GAAGAAG
397680	minus	GAAGAAG
400687	minus	GAAGAAG
403310	plus	GAAGAAG
403502	plus	GAAGAAG
405573	plus	GAAGAAG
408147	plus	GAAGAAG
409630	minus	GAAGAAG
409869	plus	GAAGAAG
415806	plus	GAAGAAG
418414	plus	GAAGAAG
438378	plus	GAAGAAG
439655	plus	GAAGAAG
440054	minus	GAAGAAG
440990	plus	GAAGAAG
447426	minus	GAAGAAG
448230	minus	GAAGAAG
450836	plus	GAAGAAG
451625	plus	GAAGAAG
456679	plus	GAAGAAG
457738	plus	GAAGAAG
465811	plus	GAAGAAG
478294	plus	GAAGAAG
483723	plus	GAAGAAG
490970	minus	GAAGAAG
493191	minus	GAAGAAG
493836	minus	GAAGAAG
504894	minus	GAAGAAG
516797	minus	GAAGAAG
517112	minus	GAAGAAG
517864	plus	GAAGAAG
522544	minus	GAAGAAG
523364	minus	GAAGAAG
523388	minus	GAAGAAG
527087	minus	GAAGAAG
532265	plus	GAAGAAG
540891	plus	GAAGAAG
541221	minus	GAAGAAG
543015	plus	GAAGAAG
544305	minus	GAAGAAG
548183	minus	GAAGAAG
555968	plus	GAAGAAG
558745	plus	GGGNAGGG
560109	minus	GAAGAAG
568163	plus	GAAGAAG
568535	plus	GAAGAAG
582223	minus	GAAGAAG
588065	minus	GAAGAAG
594155	plus	GAAGAAG
594866	plus	GAAGAAG
603778	plus	GAAGAAG
604646	plus	GAAGAAG
611922	plus	GAAGAAG
613596	minus	GAAGAAG
616242	plus	GAAGAAG
623529	plus	GAGAAGGG
623653	plus	GAAGAAG
623695	plus	GAAGAAG
631302	minus	GAAGAAG
633711	minus	GAAGAAG
635302	plus	GAAGAAG
637546	plus	GAAGAAG
637660	plus	GAAGAAG
637747	plus	GAAGAAG
640888	minus	GAAGAAG
642259	plus	GAAGAAG
651173	plus	GAAGAAG
651311	plus	GAAGAAG
654523	plus	GAAGAAG
657022	minus	GAAGAAG
658668	plus	GAAGAAG
663166	plus	GAAGAAG
673606	plus	GAAGAAG
676572	plus	GAAGAAG
676714	plus	GAAGAAG
676948	plus	GAAGAAG
677056	plus	GAAGAAG
677068	plus	GAAGAAG
677140	plus	GAAGAAG
677221	plus	GAAGAAG
678622	plus	GAAGAAG
687111	plus	GAAGAAG
687265	minus	GAAGAAG
692999	plus	GAAGAAG
697911	plus	GAAGAAG
699112	plus	GAAGAAG
699814	plus	GAAGAAG
700129	plus	GAAGAAG
701328	plus	GAAGAAG
707374	plus	GAAGAAG
710103	plus	GAAGAAG
715738	minus	GAAGAAG
715864	minus	GAAGAAG
724143	minus	GAAGAAG
732407	plus	GAAGAAG
732623	plus	GAAGAAG
732659	plus	GAAGAAG
738688	plus	GAAGAAG
748145	plus	GAAGAAG
751415	plus	GAAGAAG
751442	plus	GAAGAAG
753168	minus	GAAGAAG
754760	plus	GAAGAAG
758129	minus	GAAGAAG
758357	minus	GAAGAAG
760523	plus	GAAGAAG
764359	minus	GAAGAAG
776858	minus	GAAGAAG
792179	plus	GAAGAAG
795318	plus	GAAGAAG
799174	plus	GAAGAAG
801364	plus	GAAGAAG
805973	minus	GAAGAAG
806795	plus	GAAGAAG
806888	minus	GAAGAAG
813498	minus	GAGAAGGG
814187	plus	GAAGAAG
814413	plus	GAAGAAG
824290	plus	GAAGAAG
826515	plus	GAAGAAG
829722	minus	GAAGAAG
832450	minus	GAAGAAG
834514	plus	GAAGAAG
884980	minus	GAGAAGGG
889965	minus	GAAGAAG
903567	minus	GAAGAAG
905456	minus	GAAGAAG
907607	minus	GAAGAAG
908582	plus	GAAGAAG
912854	plus	GAAGAAG
923356	plus	GAAGAAG
925256	plus	GAAGAAG
926478	minus	GAAGAAG
930624	minus	GAAGAAG
931203	minus	GAAGAAG
933426	minus	GAAGAAG
933696	minus	GAAGAAG
945971	plus	GAGAAGGG
958280	minus	GAAGAAG
964144	plus	GAAGAAG
975952	plus	GAAGAAG
991103	minus	GAAGAAG
997053	minus	GAAGAAG
999393	minus	GGGNAGGG
1036704	plus	GAAGAAG
1044671	minus	GAAGAAG
1046181	minus	GAAGAAG
1063583	plus	GAAGAAG
1063734	minus	GAAGAAG
1070486	plus	GAAGAAG
1076214	minus	GAAGAAG
1086640	plus	GAAGAAG
1103117	plus	GAAGAAG
1126072	plus	GAAGAAG
1148340	plus	GAAGAAG
1148982	minus	GAAGAAG
1154692	plus	GAAGAAG
1171471	plus	GAAGAAG
1171993	minus	GAGAAGGG

## Sheet: KOPS positions on Ecoli
position	direction	kops
48765	plus	GGGNAGGG
50607	plus	GGGNAGGG
70814	plus	GGGNAGGG
87585	plus	GGGNAGGG
111312	plus	GGGNAGGG
117702	plus	GGGNAGGG
134560	plus	GGGNAGGG
182334	plus	GGGNAGGG
187625	plus	GGGNAGGG
188600	plus	GGGNAGGG
226943	plus	GGGNAGGG
227090	plus	GGGNAGGG
249132	plus	GGGNAGGG
249695	plus	GGGNAGGG
267733	minus	GGGNAGGG
268065	plus	GGGNAGGG
322272	plus	GGGNAGGG
324636	minus	GGGNAGGG
326296	plus	GGGNAGGG
338442	plus	GGGNAGGG
364765	plus	GGGNAGGG
366158	plus	GGGNAGGG
369523	plus	GGGNAGGG
389776	plus	GGGNAGGG
395859	plus	GGGNAGGG
404232	minus	GGGNAGGG
405529	plus	GGGNAGGG
445959	plus	GGGNAGGG
454725	plus	GGGNAGGG
470425	plus	GGGNAGGG
507928	plus	GGGNAGGG
507994	plus	GGGNAGGG
514390	plus	GGGNAGGG
515563	plus	GGGNAGGG
521257	plus	GGGNAGGG
542759	plus	GGGNAGGG
547328	plus	GGGNAGGG
589926	plus	GGGNAGGG
610053	plus	GGGNAGGG
619540	minus	GGGNAGGG
621316	plus	GGGNAGGG
634660	minus	GGGNAGGG
636486	plus	GGGNAGGG
641411	plus	GGGNAGGG
668332	plus	GGGNAGGG
679836	plus	GGGNAGGG
685893	plus	GGGNAGGG
690262	plus	GGGNAGGG
690491	plus	GGGNAGGG
695992	plus	GGGNAGGG
702796	plus	GGGNAGGG
712208	plus	GGGNAGGG
721877	minus	GGGNAGGG
723544	plus	GGGNAGGG
727094	plus	GGGNAGGG
729776	minus	GGGNAGGG
739994	plus	GGGNAGGG
749913	plus	GGGNAGGG
759789	plus	GGGNAGGG
760647	plus	GGGNAGGG
760875	plus	GGGNAGGG
777273	plus	GGGNAGGG
799543	plus	GGGNAGGG
878069	plus	GGGNAGGG
878982	plus	GGGNAGGG
905960	plus	GGGNAGGG
907569	plus	GGGNAGGG
911106	plus	GGGNAGGG
914063	plus	GGGNAGGG
927387	plus	GGGNAGGG
944265	plus	GGGNAGGG
947433	plus	GGGNAGGG
966007	plus	GGGNAGGG
994296	plus	GGGNAGGG
1002269	plus	GGGNAGGG
1005935	plus	GGGNAGGG
1037020	plus	GGGNAGGG
1046473	plus	GGGNAGGG
1047096	plus	GGGNAGGG
1056982	plus	GGGNAGGG
1071091	plus	GGGNAGGG
1080422	plus	GGGNAGGG
1081740	plus	GGGNAGGG
1084004	plus	GGGNAGGG
1099072	plus	GGGNAGGG
1100644	plus	GGGNAGGG
1101485	plus	GGGNAGGG
1107123	plus	GGGNAGGG
1113654	plus	GGGNAGGG
1116479	plus	GGGNAGGG
1119615	plus	GGGNAGGG
1127541	plus	GGGNAGGG
1135023	plus	GGGNAGGG
1138946	plus	GGGNAGGG
1146032	minus	GGGNAGGG
1154689	plus	GGGNAGGG
1180533	minus	GGGNAGGG
1190528	plus	GGGNAGGG
1194538	plus	GGGNAGGG
1202569	plus	GGGNAGGG
1218145	plus	GGGNAGGG
1232362	plus	GGGNAGGG
1241415	plus	GGGNAGGG
1263489	plus	GGGNAGGG
1275036	plus	GGGNAGGG
1277777	plus	GGGNAGGG
1278983	plus	GGGNAGGG
1287473	minus	GGGNAGGG
1288717	plus	GGGNAGGG
1318688	plus	GGGNAGGG
1322123	plus	GGGNAGGG
1326446	plus	GGGNAGGG
1334570	plus	GGGNAGGG
1350153	plus	GGGNAGGG
1385760	plus	GGGNAGGG
1406175	plus	GGGNAGGG
1420279	minus	GGGNAGGG
1438820	plus	GGGNAGGG
1441074	plus	GGGNAGGG
1464302	plus	GGGNAGGG
1474209	plus	GGGNAGGG
1499253	plus	GGGNAGGG
1505133	plus	GGGNAGGG
1516822	plus	GGGNAGGG
1527349	plus	GGGNAGGG
1530467	plus	GGGNAGGG
1556676	plus	GGGNAGGG
1557298	plus	GGGNAGGG
1563385	plus	GGGNAGGG
1564265	plus	GGGNAGGG
1569110	plus	GGGNAGGG
1577978	plus	GGGNAGGG
1579102	plus	GGGNAGGG
1582858	plus	GGGNAGGG
1587412	plus	GGGNAGGG
1590627	plus	GGGNAGGG
1593758	minus	GGGNAGGG
1594539	minus	GGGNAGGG
1605721	minus	GGGNAGGG
1643421	minus	GGGNAGGG
1650284	minus	GGGNAGGG
1690149	minus	GGGNAGGG
1711860	minus	GGGNAGGG
1724551	minus	GGGNAGGG
1740880	minus	GGGNAGGG
1757835	minus	GGGNAGGG
1759771	minus	GGGNAGGG
1775468	minus	GGGNAGGG
1778934	minus	GGGNAGGG
1781309	minus	GGGNAGGG
1781377	plus	GGGNAGGG
1821042	minus	GGGNAGGG
1833906	minus	GGGNAGGG
1848515	minus	GGGNAGGG
1865578	minus	GGGNAGGG
1871934	minus	GGGNAGGG
1881094	minus	GGGNAGGG
1882257	minus	GGGNAGGG
1884455	minus	GGGNAGGG
1891490	minus	GGGNAGGG
1891664	minus	GGGNAGGG
1895801	minus	GGGNAGGG
1911144	minus	GGGNAGGG
1921929	minus	GGGNAGGG
1922443	minus	GGGNAGGG
1933414	minus	GGGNAGGG
1962914	minus	GGGNAGGG
2009524	minus	GGGNAGGG
2016947	minus	GGGNAGGG
2028213	minus	GGGNAGGG
2030156	minus	GGGNAGGG
2030812	minus	GGGNAGGG
2035386	minus	GGGNAGGG
2043697	minus	GGGNAGGG
2046009	minus	GGGNAGGG
2057868	plus	GGGNAGGG
2058671	minus	GGGNAGGG
2059010	minus	GGGNAGGG
2062099	minus	GGGNAGGG
2075997	plus	GGGNAGGG
2081501	minus	GGGNAGGG
2093121	minus	GGGNAGGG
2094507	minus	GGGNAGGG
2097291	minus	GGGNAGGG
2124941	minus	GGGNAGGG
2140891	minus	GGGNAGGG
2143297	minus	GGGNAGGG
2146102	minus	GGGNAGGG
2153332	minus	GGGNAGGG
2155381	minus	GGGNAGGG
2155955	minus	GGGNAGGG
2161033	minus	GGGNAGGG
2161558	minus	GGGNAGGG
2176355	minus	GGGNAGGG
2181199	minus	GGGNAGGG
2186472	minus	GGGNAGGG
2197627	minus	GGGNAGGG
2205012	minus	GGGNAGGG
2207760	minus	GGGNAGGG
2209443	minus	GGGNAGGG
2226876	minus	GGGNAGGG
2252740	minus	GGGNAGGG
2262372	minus	GGGNAGGG
2271852	minus	GGGNAGGG
2275606	minus	GGGNAGGG
2276476	minus	GGGNAGGG
2295058	minus	GGGNAGGG
2310572	minus	GGGNAGGG
2313966	minus	GGGNAGGG
2328521	minus	GGGNAGGG
2331659	minus	GGGNAGGG
2333174	minus	GGGNAGGG
2348570	minus	GGGNAGGG
2373181	plus	GGGNAGGG
2400945	plus	GGGNAGGG
2401028	minus	GGGNAGGG
2418145	minus	GGGNAGGG
2422380	minus	GGGNAGGG
2432994	minus	GGGNAGGG
2457328	minus	GGGNAGGG
2518759	plus	GGGNAGGG
2525951	minus	GGGNAGGG
2547832	minus	GGGNAGGG
2562328	plus	GGGNAGGG
2562849	plus	GGGNAGGG
2569676	minus	GGGNAGGG
2572086	minus	GGGNAGGG
2578429	minus	GGGNAGGG
2581377	minus	GGGNAGGG
2591651	minus	GGGNAGGG
2591772	plus	GGGNAGGG
2595860	minus	GGGNAGGG
2614611	minus	GGGNAGGG
2625442	minus	GGGNAGGG
2634637	minus	GGGNAGGG
2662155	minus	GGGNAGGG
2677462	minus	GGGNAGGG
2680094	minus	GGGNAGGG
2682146	minus	GGGNAGGG
2690457	minus	GGGNAGGG
2695044	minus	GGGNAGGG
2706805	minus	GGGNAGGG
2724461	minus	GGGNAGGG
2727846	minus	GGGNAGGG
2727993	minus	GGGNAGGG
2742757	minus	GGGNAGGG
2777858	minus	GGGNAGGG
2779289	minus	GGGNAGGG
2791104	minus	GGGNAGGG
2791451	minus	GGGNAGGG
2800559	minus	GGGNAGGG
2803213	minus	GGGNAGGG
2835222	minus	GGGNAGGG
2843546	minus	GGGNAGGG
2864459	minus	GGGNAGGG
2871346	minus	GGGNAGGG
2883732	minus	GGGNAGGG
2891533	minus	GGGNAGGG
2895250	minus	GGGNAGGG
2901455	minus	GGGNAGGG
2901730	minus	GGGNAGGG
2922800	minus	GGGNAGGG
2941864	minus	GGGNAGGG
2950942	minus	GGGNAGGG
2951121	minus	GGGNAGGG
2971540	minus	GGGNAGGG
2985407	minus	GGGNAGGG
3051416	minus	GGGNAGGG
3064908	minus	GGGNAGGG
3067176	minus	GGGNAGGG
3071442	minus	GGGNAGGG
3091084	minus	GGGNAGGG
3094109	minus	GGGNAGGG
3109205	minus	GGGNAGGG
3137227	minus	GGGNAGGG
3163701	minus	GGGNAGGG
3165558	minus	GGGNAGGG
3225333	minus	GGGNAGGG
3247520	minus	GGGNAGGG
3260603	plus	GGGNAGGG
3270504	minus	GGGNAGGG
3274572	minus	GGGNAGGG
3297472	minus	GGGNAGGG
3319992	minus	GGGNAGGG
3329579	minus	GGGNAGGG
3334684	minus	GGGNAGGG
3363966	minus	GGGNAGGG
3369734	minus	GGGNAGGG
3380630	minus	GGGNAGGG
3425445	minus	GGGNAGGG
3425592	minus	GGGNAGGG
3475590	minus	GGGNAGGG
3486027	minus	GGGNAGGG
3487059	minus	GGGNAGGG
3491239	minus	GGGNAGGG
3515878	minus	GGGNAGGG
3525599	minus	GGGNAGGG
3536834	plus	GGGNAGGG
3579488	minus	GGGNAGGG
3605048	minus	GGGNAGGG
3614133	minus	GGGNAGGG
3619385	minus	GGGNAGGG
3644880	minus	GGGNAGGG
3653263	minus	GGGNAGGG
3661880	minus	GGGNAGGG
3682131	plus	GGGNAGGG
3708372	minus	GGGNAGGG
3708540	minus	GGGNAGGG
3739511	plus	GGGNAGGG
3762376	minus	GGGNAGGG
3770234	minus	GGGNAGGG
3781552	minus	GGGNAGGG
3786806	minus	GGGNAGGG
3810649	minus	GGGNAGGG
3818796	minus	GGGNAGGG
3831448	plus	GGGNAGGG
3847920	minus	GGGNAGGG
3865857	minus	GGGNAGGG
3868494	plus	GGGNAGGG
3917830	plus	GGGNAGGG
3925464	minus	GGGNAGGG
3944888	plus	GGGNAGGG
3945035	plus	GGGNAGGG
3957294	plus	GGGNAGGG
3994877	plus	GGGNAGGG
4009440	plus	GGGNAGGG
4038702	plus	GGGNAGGG
4038849	plus	GGGNAGGG
4115623	plus	GGGNAGGG
4120284	plus	GGGNAGGG
4124719	plus	GGGNAGGG
4125665	minus	GGGNAGGG
4139148	plus	GGGNAGGG
4169825	plus	GGGNAGGG
4169972	plus	GGGNAGGG
4191427	plus	GGGNAGGG
4203993	plus	GGGNAGGG
4211227	plus	GGGNAGGG
4211374	plus	GGGNAGGG
4237779	plus	GGGNAGGG
4252559	minus	GGGNAGGG
4263436	plus	GGGNAGGG
4269056	plus	GGGNAGGG
4283239	plus	GGGNAGGG
4295007	minus	GGGNAGGG
4297141	plus	GGGNAGGG
4352423	plus	GGGNAGGG
4377234	minus	GGGNAGGG
4397080	plus	GGGNAGGG
4400117	plus	GGGNAGGG
4432382	plus	GGGNAGGG
4456421	plus	GGGNAGGG
4459947	plus	GGGNAGGG
4465724	plus	GGGNAGGG
4467093	plus	GGGNAGGG
4487444	plus	GGGNAGGG
4523765	plus	GGGNAGGG
4527110	minus	GGGNAGGG
4543691	plus	GGGNAGGG
4559103	plus	GGGNAGGG
4595773	plus	GGGNAGGG
4603180	plus	GGGNAGGG
4608424	plus	GGGNAGGG
4611851	minus	GGGNAGGG
4622246	plus	GGGNAGGG
4638709	plus	GGGNAGGG

## Sheet: KOPS positions on Bsub
position	direction	kops
13450	plus	GAGAAGGG
15056	plus	GAGAAGGG
25740	plus	GAGAAGGG
26481	minus	GAGAAGGG
33918	plus	GAGAAGGG
48639	plus	GAGAAGGG
65877	plus	GAGAAGGG
93995	plus	GAGAAGGG
99851	plus	GAGAAGGG
151172	minus	GAGAAGGG
164350	plus	GAGAAGGG
169958	plus	GAGAAGGG
174955	plus	GAGAAGGG
221892	plus	GAGAAGGG
275793	minus	GAGAAGGG
326594	plus	GAGAAGGG
334611	plus	GAGAAGGG
430094	minus	GAGAAGGG
430108	plus	GAGAAGGG
440520	plus	GAGAAGGG
441677	plus	GAGAAGGG
521564	minus	GAGAAGGG
544001	plus	GAGAAGGG
545301	minus	GAGAAGGG
638896	plus	GAGAAGGG
674328	plus	GAGAAGGG
684355	plus	GAGAAGGG
714468	plus	GAGAAGGG
721501	plus	GAGAAGGG
726740	minus	GAGAAGGG
774627	plus	GAGAAGGG
831621	plus	GAGAAGGG
837001	plus	GAGAAGGG
904439	minus	GAGAAGGG
905050	plus	GAGAAGGG
918863	plus	GAGAAGGG
925617	plus	GAGAAGGG
950159	plus	GAGAAGGG
972199	plus	GAGAAGGG
1010990	plus	GAGAAGGG
1011044	plus	GAGAAGGG
1019876	minus	GAGAAGGG
1050296	minus	GAGAAGGG
1061317	minus	GAGAAGGG
1085946	plus	GAGAAGGG
1114279	minus	GAGAAGGG
1137328	plus	GAGAAGGG
1184843	plus	GAGAAGGG
1191576	plus	GAGAAGGG
1195140	plus	GAGAAGGG
1198706	minus	GAGAAGGG
1238333	minus	GAGAAGGG
1269660	minus	GAGAAGGG
1289745	plus	GAGAAGGG
1290207	plus	GAGAAGGG
1435550	plus	GAGAAGGG
1446680	minus	GAGAAGGG
1537348	plus	GAGAAGGG
1551292	minus	GAGAAGGG
1580751	plus	GAGAAGGG
1683914	plus	GAGAAGGG
1834965	plus	GAGAAGGG
1862395	plus	GAGAAGGG
1864346	plus	GAGAAGGG
1870493	plus	GAGAAGGG
1899459	plus	GAGAAGGG
1910948	plus	GAGAAGGG
1911517	plus	GAGAAGGG
1924999	plus	GAGAAGGG
1938770	plus	GAGAAGGG
1951089	plus	GAGAAGGG
1951276	minus	GAGAAGGG
1990833	minus	GAGAAGGG
1998772	minus	GAGAAGGG
2006883	minus	GAGAAGGG
2009446	minus	GAGAAGGG
2062004	minus	GAGAAGGG
2071098	minus	GAGAAGGG
2148855	minus	GAGAAGGG
2166673	minus	GAGAAGGG
2190859	minus	GAGAAGGG
2222218	minus	GAGAAGGG
2227209	minus	GAGAAGGG
2237775	minus	GAGAAGGG
2239181	minus	GAGAAGGG
2262392	minus	GAGAAGGG
2308350	minus	GAGAAGGG
2337450	minus	GAGAAGGG
2344791	minus	GAGAAGGG
2385272	minus	GAGAAGGG
2386306	minus	GAGAAGGG
2439371	plus	GAGAAGGG
2452558	minus	GAGAAGGG
2492342	minus	GAGAAGGG
2521999	minus	GAGAAGGG
2557655	minus	GAGAAGGG
2573111	minus	GAGAAGGG
2575221	minus	GAGAAGGG
2584626	minus	GAGAAGGG
2644092	minus	GAGAAGGG
2663333	plus	GAGAAGGG
2738166	minus	GAGAAGGG
2835473	minus	GAGAAGGG
2849128	minus	GAGAAGGG
2970219	plus	GAGAAGGG
2992579	minus	GAGAAGGG
2994257	minus	GAGAAGGG
3062500	minus	GAGAAGGG
3063233	minus	GAGAAGGG
3068686	minus	GAGAAGGG
3142976	minus	GAGAAGGG
3146160	plus	GAGAAGGG
3175170	minus	GAGAAGGG
3221191	minus	GAGAAGGG
3232487	minus	GAGAAGGG
3243196	minus	GAGAAGGG
3251136	minus	GAGAAGGG
3259605	minus	GAGAAGGG
3310298	minus	GAGAAGGG
3335211	minus	GAGAAGGG
3402393	minus	GAGAAGGG
3407321	minus	GAGAAGGG
3434318	minus	GAGAAGGG
3509149	minus	GAGAAGGG
3535241	minus	GAGAAGGG
3564256	minus	GAGAAGGG
3720204	minus	GAGAAGGG
3840236	minus	GAGAAGGG
3878788	minus	GAGAAGGG
3936483	minus	GAGAAGGG
3971867	minus	GAGAAGGG
3993626	plus	GAGAAGGG
3995484	minus	GAGAAGGG
4056428	minus	GAGAAGGG
4095285	plus	GAGAAGGG
4197437	plus	GAGAAGGG

## Sheet: KOPS positions on Lla
position	direction	kops
2536	plus	GAAGAAG
3233	minus	GAAGAAG
3730	plus	GAAGAAG
4330	plus	GAAGAAG
5542	plus	GAAGAAG
7916	plus	GAAGAAG
10780	minus	GAAGAAG
11863	plus	GAAGAAG
12172	plus	GAAGAAG
14614	minus	GAAGAAG
17939	plus	GAAGAAG
20126	plus	GAAGAAG
21654	plus	GAAGAAG
25178	plus	GAAGAAG
25982	minus	GAAGAAG
34559	plus	GAAGAAG
48072	plus	GAAGAAG
51085	minus	GAAGAAG
53223	plus	GAAGAAG
55722	plus	GAAGAAG
64191	minus	GAAGAAG
65723	plus	GAAGAAG
66520	minus	GAAGAAG
72945	plus	GAAGAAG
74310	plus	GAAGAAG
78767	plus	GAAGAAG
80397	plus	GAAGAAG
81138	plus	GAAGAAG
82174	plus	GAAGAAG
82244	plus	GAAGAAG
83027	minus	GAAGAAG
89561	plus	GAAGAAG
91159	minus	GAAGAAG
93138	minus	GAAGAAG
100658	minus	GAAGAAG
101242	plus	GAAGAAG
104120	plus	GAAGAAG
105007	plus	GAAGAAG
107797	plus	GAAGAAG
108328	plus	GAAGAAG
108718	plus	GAAGAAG
110343	minus	GAAGAAG
111963	plus	GAAGAAG
116202	minus	GAAGAAG
117134	plus	GAAGAAG
117188	plus	GAAGAAG
117533	plus	GAAGAAG
119266	plus	GAAGAAG
120766	plus	GAAGAAG
120850	plus	GAAGAAG
121114	plus	GAAGAAG
122338	plus	GAAGAAG
127210	plus	GAAGAAG
128829	plus	GAAGAAG
129331	plus	GAAGAAG
130917	plus	GAAGAAG
131172	plus	GAAGAAG
133072	plus	GAAGAAG
133171	plus	GAAGAAG
134499	plus	GAAGAAG
139368	plus	GAAGAAG
142509	plus	GAAGAAG
142629	plus	GAAGAAG
143754	plus	GAAGAAG
152569	plus	GAAGAAG
152845	plus	GAAGAAG
153700	plus	GAAGAAG
156178	minus	GAAGAAG
157201	plus	GAAGAAG
158264	plus	GAAGAAG
161128	plus	GAAGAAG
164633	plus	GAAGAAG
166511	plus	GAAGAAG
168113	plus	GAAGAAG
168299	plus	GAAGAAG
172632	minus	GAAGAAG
175757	plus	GAAGAAG
176650	plus	GAAGAAG
177028	plus	GAAGAAG
181093	plus	GAAGAAG
181492	plus	GAAGAAG
181966	plus	GAAGAAG
187227	plus	GAAGAAG
188062	plus	GAAGAAG
193706	minus	GAAGAAG
196312	plus	GAAGAAG
200779	plus	GAAGAAG
216274	plus	GAAGAAG
217121	plus	GAAGAAG
221615	plus	GAAGAAG
225046	plus	GAAGAAG
225142	plus	GAAGAAG
227331	plus	GAAGAAG
231784	plus	GAAGAAG
242988	plus	GAAGAAG
249442	minus	GAAGAAG
253719	plus	GAAGAAG
255147	plus	GAAGAAG
257165	minus	GAAGAAG
258116	plus	GAAGAAG
262473	plus	GAAGAAG
266324	plus	GAAGAAG
268371	plus	GAAGAAG
269174	plus	GAAGAAG
269417	plus	GAAGAAG
270881	minus	GAAGAAG
275397	plus	GAAGAAG
277113	plus	GAAGAAG
281810	plus	GAAGAAG
282122	plus	GAAGAAG
284898	plus	GAAGAAG
287813	plus	GAAGAAG
290669	plus	GAAGAAG
291392	minus	GAAGAAG
293240	plus	GAAGAAG
293728	plus	GAAGAAG
294553	plus	GAAGAAG
296872	minus	GAAGAAG
297438	plus	GAAGAAG
300740	plus	GAAGAAG
302582	plus	GAAGAAG
302822	plus	GAAGAAG
305141	plus	GAAGAAG
305227	plus	GAAGAAG
307891	minus	GAAGAAG
311718	plus	GAAGAAG
312117	plus	GAAGAAG
312810	plus	GAAGAAG
313271	plus	GAAGAAG
313490	plus	GAAGAAG
314552	plus	GAAGAAG
316379	plus	GAAGAAG
324421	plus	GAAGAAG
327354	plus	GAAGAAG
333278	minus	GAAGAAG
333891	plus	GAAGAAG
334204	plus	GAAGAAG
335720	plus	GAAGAAG
336491	plus	GAAGAAG
340906	plus	GAAGAAG
343525	plus	GAAGAAG
349885	plus	GAAGAAG
351912	plus	GAAGAAG
352041	plus	GAAGAAG
352614	plus	GAAGAAG
354143	plus	GAAGAAG
354293	minus	GAAGAAG
354329	plus	GAAGAAG
355665	plus	GAAGAAG
359548	plus	GAAGAAG
363821	minus	GAAGAAG
364792	minus	GAAGAAG
369165	plus	GAAGAAG
371019	plus	GAAGAAG
371862	plus	GAAGAAG
371961	plus	GAAGAAG
375089	plus	GAAGAAG
376245	minus	GAAGAAG
381596	minus	GAAGAAG
382393	minus	GAAGAAG
383407	plus	GAAGAAG
384325	plus	GAAGAAG
389130	minus	GAAGAAG
391462	plus	GAAGAAG
394323	minus	GAAGAAG
394599	plus	GAAGAAG
395152	plus	GAAGAAG
395676	plus	GAAGAAG
398567	plus	GAAGAAG
400181	plus	GAAGAAG
400301	plus	GAAGAAG
400355	plus	GAAGAAG
403582	minus	GAAGAAG
405686	plus	GAAGAAG
411984	plus	GAAGAAG
413181	plus	GAAGAAG
415407	plus	GAAGAAG
417061	plus	GAAGAAG
417966	plus	GAAGAAG
422033	plus	GAAGAAG
422462	plus	GAAGAAG
423062	plus	GAAGAAG
424071	plus	GAAGAAG
425208	plus	GAAGAAG
426114	plus	GAAGAAG
426405	plus	GAAGAAG
427625	plus	GAAGAAG
427655	plus	GAAGAAG
428231	plus	GAAGAAG
435479	plus	GAAGAAG
435962	plus	GAAGAAG
443281	minus	GAAGAAG
444336	plus	GAAGAAG
444566	plus	GAAGAAG
445342	plus	GAAGAAG
448928	plus	GAAGAAG
450817	plus	GAAGAAG
451759	plus	GAAGAAG
453073	plus	GAAGAAG
455549	plus	GAAGAAG
456212	plus	GAAGAAG
456794	plus	GAAGAAG
457884	plus	GAAGAAG
459322	plus	GAAGAAG
464456	plus	GAAGAAG
468410	plus	GAAGAAG
472650	plus	GAAGAAG
490837	plus	GAAGAAG
490954	minus	GAAGAAG
493343	minus	GAAGAAG
495187	minus	GAAGAAG
495349	plus	GAAGAAG
501646	plus	GAAGAAG
505209	plus	GAAGAAG
510067	plus	GAAGAAG
511587	plus	GAAGAAG
517174	plus	GAAGAAG
517267	plus	GAAGAAG
519193	plus	GAAGAAG
519830	minus	GAAGAAG
520219	plus	GAAGAAG
520997	minus	GAAGAAG
521303	plus	GAAGAAG
521708	plus	GAAGAAG
530441	minus	GAAGAAG
531387	plus	GAAGAAG
533576	plus	GAAGAAG
536044	plus	GAAGAAG
536059	plus	GAAGAAG
536275	plus	GAAGAAG
536644	plus	GAAGAAG
536800	plus	GAAGAAG
536998	plus	GAAGAAG
537067	minus	GAAGAAG
537977	plus	GAAGAAG
539671	plus	GAAGAAG
543994	plus	GAAGAAG
545457	plus	GAAGAAG
546465	plus	GAAGAAG
547044	plus	GAAGAAG
552001	plus	GAAGAAG
552631	plus	GAAGAAG
555955	plus	GAAGAAG
558053	plus	GAAGAAG
559285	plus	GAAGAAG
560725	minus	GAAGAAG
565440	minus	GAAGAAG
568993	plus	GAAGAAG
569872	plus	GAAGAAG
571270	plus	GAAGAAG
572072	plus	GAAGAAG
572550	minus	GAAGAAG
581034	plus	GAAGAAG
586070	plus	GAAGAAG
586238	plus	GAAGAAG
590207	plus	GAAGAAG
593130	plus	GAAGAAG
595442	plus	GAAGAAG
597082	plus	GAAGAAG
600033	plus	GAAGAAG
606861	plus	GAAGAAG
607634	plus	GAAGAAG
607715	plus	GAAGAAG
608030	plus	GAAGAAG
615728	plus	GAAGAAG
616311	plus	GAAGAAG
616404	plus	GAAGAAG
617750	minus	GAAGAAG
623821	plus	GAAGAAG
623854	plus	GAAGAAG
623932	plus	GAAGAAG
623956	plus	GAAGAAG
624058	plus	GAAGAAG
624491	plus	GAAGAAG
624527	plus	GAAGAAG
624732	minus	GAAGAAG
625100	plus	GAAGAAG
628397	minus	GAAGAAG
629411	plus	GAAGAAG
630057	plus	GAAGAAG
630351	plus	GAAGAAG
630633	plus	GAAGAAG
631365	plus	GAAGAAG
632813	plus	GAAGAAG
634079	minus	GAAGAAG
636773	plus	GAAGAAG
638842	plus	GAAGAAG
643749	minus	GAAGAAG
647578	minus	GAAGAAG
650264	minus	GAAGAAG
653174	plus	GAAGAAG
654906	minus	GAAGAAG
657619	plus	GAAGAAG
658693	plus	GAAGAAG
659752	plus	GAAGAAG
660423	plus	GAAGAAG
666246	minus	GAAGAAG
666302	plus	GAAGAAG
674178	plus	GAAGAAG
677722	plus	GAAGAAG
677809	plus	GAAGAAG
680595	plus	GAAGAAG
682430	plus	GAAGAAG
684705	minus	GAAGAAG
689661	plus	GAAGAAG
691243	plus	GAAGAAG
692847	plus	GAAGAAG
696484	plus	GAAGAAG
699390	plus	GAAGAAG
707550	plus	GAAGAAG
708018	minus	GAAGAAG
709121	minus	GAAGAAG
713317	plus	GAAGAAG
714600	plus	GAAGAAG
716103	plus	GAAGAAG
719307	plus	GAAGAAG
722129	minus	GAAGAAG
724403	plus	GAAGAAG
725273	plus	GAAGAAG
725297	plus	GAAGAAG
726007	minus	GAAGAAG
727173	plus	GAAGAAG
728237	minus	GAAGAAG
729604	plus	GAAGAAG
730078	plus	GAAGAAG
734584	minus	GAAGAAG
737070	plus	GAAGAAG
738197	plus	GAAGAAG
740879	plus	GAAGAAG
744338	plus	GAAGAAG
745276	minus	GAAGAAG
749646	minus	GAAGAAG
753224	plus	GAAGAAG
754117	plus	GAAGAAG
760014	plus	GAAGAAG
761347	minus	GAAGAAG
761904	plus	GAAGAAG
762603	plus	GAAGAAG
769612	plus	GAAGAAG
770906	plus	GAAGAAG
771687	plus	GAAGAAG
772511	plus	GAAGAAG
774167	plus	GAAGAAG
774914	plus	GAAGAAG
776097	plus	GAAGAAG
777036	plus	GAAGAAG
778227	plus	GAAGAAG
778272	plus	GAAGAAG
779207	minus	GAAGAAG
781950	plus	GAAGAAG
782428	plus	GAAGAAG
784187	plus	GAAGAAG
785511	plus	GAAGAAG
798214	minus	GAAGAAG
799377	plus	GAAGAAG
799569	plus	GAAGAAG
800259	plus	GAAGAAG
800631	plus	GAAGAAG
800700	plus	GAAGAAG
801274	plus	GAAGAAG
802799	minus	GAAGAAG
803709	minus	GAAGAAG
804224	plus	GAAGAAG
808297	plus	GAAGAAG
810010	plus	GAAGAAG
810437	plus	GAAGAAG
810635	plus	GAAGAAG
811319	plus	GAAGAAG
811517	plus	GAAGAAG
812507	plus	GAAGAAG
819139	plus	GAAGAAG
823401	plus	GAAGAAG
824497	plus	GAAGAAG
827946	plus	GAAGAAG
828063	plus	GAAGAAG
828543	plus	GAAGAAG
829392	plus	GAAGAAG
830512	plus	GAAGAAG
832770	plus	GAAGAAG
837729	minus	GAAGAAG
841887	plus	GAAGAAG
846668	plus	GAAGAAG
854490	plus	GAAGAAG
854817	plus	GAAGAAG
862139	plus	GAAGAAG
862217	plus	GAAGAAG
863185	plus	GAAGAAG
866871	plus	GAAGAAG
877990	plus	GAAGAAG
878091	plus	GAAGAAG
882903	plus	GAAGAAG
883350	plus	GAAGAAG
883716	plus	GAAGAAG
883938	plus	GAAGAAG
886644	plus	GAAGAAG
888736	plus	GAAGAAG
893272	plus	GAAGAAG
895275	plus	GAAGAAG
896512	plus	GAAGAAG
898149	plus	GAAGAAG
898332	plus	GAAGAAG
901977	minus	GAAGAAG
908542	minus	GAAGAAG
914519	plus	GAAGAAG
918975	minus	GAAGAAG
919031	plus	GAAGAAG
920027	plus	GAAGAAG
921856	minus	GAAGAAG
922702	plus	GAAGAAG
926218	plus	GAAGAAG
926479	plus	GAAGAAG
937084	minus	GAAGAAG
938388	plus	GAAGAAG
938794	minus	GAAGAAG
940197	minus	GAAGAAG
940961	plus	GAAGAAG
942474	plus	GAAGAAG
944780	plus	GAAGAAG
945481	plus	GAAGAAG
950126	plus	GAAGAAG
951218	minus	GAAGAAG
953028	plus	GAAGAAG
954139	plus	GAAGAAG
958497	plus	GAAGAAG
964348	plus	GAAGAAG
965923	plus	GAAGAAG
967763	plus	GAAGAAG
974124	plus	GAAGAAG
975837	plus	GAAGAAG
977896	plus	GAAGAAG
977944	plus	GAAGAAG
978214	plus	GAAGAAG
978226	plus	GAAGAAG
979963	plus	GAAGAAG
980044	plus	GAAGAAG
980068	plus	GAAGAAG
981827	plus	GAAGAAG
984150	plus	GAAGAAG
984258	plus	GAAGAAG
985828	plus	GAAGAAG
986110	plus	GAAGAAG
989129	plus	GAAGAAG
992962	plus	GAAGAAG
993671	plus	GAAGAAG
995339	plus	GAAGAAG
997793	minus	GAAGAAG
998249	plus	GAAGAAG
998423	plus	GAAGAAG
1001377	plus	GAAGAAG
1002670	minus	GAAGAAG
1003020	plus	GAAGAAG
1006375	plus	GAAGAAG
1008585	plus	GAAGAAG
1009848	plus	GAAGAAG
1010492	plus	GAAGAAG
1023796	plus	GAAGAAG
1024597	plus	GAAGAAG
1024753	plus	GAAGAAG
1025131	plus	GAAGAAG
1030797	minus	GAAGAAG
1032777	plus	GAAGAAG
1034223	plus	GAAGAAG
1035384	plus	GAAGAAG
1035459	plus	GAAGAAG
1036423	plus	GAAGAAG
1045032	plus	GAAGAAG
1047075	plus	GAAGAAG
1047430	plus	GAAGAAG
1052725	plus	GAAGAAG
1054262	plus	GAAGAAG
1055397	plus	GAAGAAG
1055694	plus	GAAGAAG
1056630	plus	GAAGAAG
1056837	plus	GAAGAAG
1059498	plus	GAAGAAG
1064181	plus	GAAGAAG
1073660	plus	GAAGAAG
1075100	plus	GAAGAAG
1078039	plus	GAAGAAG
1082018	plus	GAAGAAG
1083762	plus	GAAGAAG
1085571	plus	GAAGAAG
1086125	plus	GAAGAAG
1087704	minus	GAAGAAG
1088021	plus	GAAGAAG
1090674	plus	GAAGAAG
1094330	plus	GAAGAAG
1094357	plus	GAAGAAG
1095210	plus	GAAGAAG
1098453	plus	GAAGAAG
1102994	plus	GAAGAAG
1103516	plus	GAAGAAG
1104566	plus	GAAGAAG
1104578	plus	GAAGAAG
1110027	plus	GAAGAAG
1110399	plus	GAAGAAG
1112568	plus	GAAGAAG
1115545	plus	GAAGAAG
1116611	plus	GAAGAAG
1123186	plus	GAAGAAG
1123276	plus	GAAGAAG
1123608	minus	GAAGAAG
1124206	plus	GAAGAAG
1128927	plus	GAAGAAG
1130194	minus	GAAGAAG
1134774	plus	GAAGAAG
1135602	plus	GAAGAAG
1141902	plus	GAAGAAG
1144717	plus	GAAGAAG
1145344	plus	GAAGAAG
1145425	plus	GAAGAAG
1151006	plus	GAAGAAG
1152556	plus	GAAGAAG
1154166	plus	GAAGAAG
1154196	plus	GAAGAAG
1157410	plus	GAAGAAG
1159333	plus	GAAGAAG
1160060	plus	GAAGAAG
1164016	plus	GAAGAAG
1164991	plus	GAAGAAG
1165668	plus	GAAGAAG
1168834	plus	GAAGAAG
1169962	plus	GAAGAAG
1172289	plus	GAAGAAG
1176275	plus	GAAGAAG
1176731	plus	GAAGAAG
1176767	plus	GAAGAAG
1176803	plus	GAAGAAG
1176818	plus	GAAGAAG
1180737	plus	GAAGAAG
1182350	plus	GAAGAAG
1184191	plus	GAAGAAG
1187351	plus	GAAGAAG
1188035	plus	GAAGAAG
1189555	plus	GAAGAAG
1196567	plus	GAAGAAG
1198994	plus	GAAGAAG
1199408	plus	GAAGAAG
1199990	plus	GAAGAAG
1200570	plus	GAAGAAG
1201533	plus	GAAGAAG
1202151	plus	GAAGAAG
1204350	plus	GAAGAAG
1207443	plus	GAAGAAG
1208702	plus	GAAGAAG
1209147	plus	GAAGAAG
1209942	plus	GAAGAAG
1212942	plus	GAAGAAG
1213774	plus	GAAGAAG
1214550	plus	GAAGAAG
1216316	minus	GAAGAAG
1217670	minus	GAAGAAG
1222635	plus	GAAGAAG
1226591	plus	GAAGAAG
1226969	plus	GAAGAAG
1228070	plus	GAAGAAG
1234552	plus	GAAGAAG
1237419	plus	GAAGAAG
1237539	plus	GAAGAAG
1237998	plus	GAAGAAG
1240169	plus	GAAGAAG
1243920	plus	GAAGAAG
1244818	plus	GAAGAAG
1250300	plus	GAAGAAG
1254167	plus	GAAGAAG
1256221	plus	GAAGAAG
1256296	plus	GAAGAAG
1257399	plus	GAAGAAG
1257894	plus	GAAGAAG
1258808	minus	GAAGAAG
1265524	minus	GAAGAAG
1266263	plus	GAAGAAG
1270098	minus	GAAGAAG
1270133	minus	GAAGAAG
1270424	minus	GAAGAAG
1270478	minus	GAAGAAG
1271477	minus	GAAGAAG
1272461	minus	GAAGAAG
1275523	minus	GAAGAAG
1279539	minus	GAAGAAG
1280580	minus	GAAGAAG
1283127	minus	GAAGAAG
1283752	minus	GAAGAAG
1284153	plus	GAAGAAG
1284222	minus	GAAGAAG
1284774	minus	GAAGAAG
1285183	minus	GAAGAAG
1286986	minus	GAAGAAG
1288000	minus	GAAGAAG
1290412	minus	GAAGAAG
1298795	minus	GAAGAAG
1300853	plus	GAAGAAG
1302495	minus	GAAGAAG
1305532	minus	GAAGAAG
1306213	minus	GAAGAAG
1307751	minus	GAAGAAG
1316595	minus	GAAGAAG
1319742	minus	GAAGAAG
1321588	minus	GAAGAAG
1322156	minus	GAAGAAG
1329364	minus	GAAGAAG
1332256	minus	GAAGAAG
1334882	minus	GAAGAAG
1338843	plus	GAAGAAG
1341282	minus	GAAGAAG
1343681	plus	GAAGAAG
1343988	plus	GAAGAAG
1345657	minus	GAAGAAG
1349452	minus	GAAGAAG
1352520	minus	GAAGAAG
1353529	minus	GAAGAAG
1356315	minus	GAAGAAG
1368991	minus	GAAGAAG
1371683	minus	GAAGAAG
1372028	minus	GAAGAAG
1374366	minus	GAAGAAG
1374694	minus	GAAGAAG
1376434	minus	GAAGAAG
1377151	plus	GAAGAAG
1378007	plus	GAAGAAG
1378973	minus	GAAGAAG
1381281	plus	GAAGAAG
1387145	minus	GAAGAAG
1389285	minus	GAAGAAG
1389361	minus	GAAGAAG
1390050	minus	GAAGAAG
1391078	minus	GAAGAAG
1391703	minus	GAAGAAG
1396552	plus	GAAGAAG
1398499	minus	GAAGAAG
1399183	plus	GAAGAAG
1399405	minus	GAAGAAG
1399966	minus	GAAGAAG
1400923	minus	GAAGAAG
1401361	minus	GAAGAAG
1401813	minus	GAAGAAG
1405273	minus	GAAGAAG
1406982	minus	GAAGAAG
1407151	minus	GAAGAAG
1411576	minus	GAAGAAG
1420901	minus	GAAGAAG
1427133	minus	GAAGAAG
1428073	minus	GAAGAAG
1431016	minus	GAAGAAG
1431326	minus	GAAGAAG
1433262	minus	GAAGAAG
1434909	minus	GAAGAAG
1444482	minus	GAAGAAG
1445513	minus	GAAGAAG
1448070	minus	GAAGAAG
1448733	minus	GAAGAAG
1450298	minus	GAAGAAG
1455502	plus	GAAGAAG
1457662	minus	GAAGAAG
1463655	minus	GAAGAAG
1465822	minus	GAAGAAG
1466706	minus	GAAGAAG
1472026	plus	GAAGAAG
1472785	minus	GAAGAAG
1474777	minus	GAAGAAG
1477158	minus	GAAGAAG
1479278	minus	GAAGAAG
1481858	minus	GAAGAAG
1482359	minus	GAAGAAG
1487861	plus	GAAGAAG
1489988	minus	GAAGAAG
1494917	minus	GAAGAAG
1495499	minus	GAAGAAG
1495823	minus	GAAGAAG
1502364	minus	GAAGAAG
1503002	minus	GAAGAAG
1506641	plus	GAAGAAG
1509708	minus	GAAGAAG
1512682	minus	GAAGAAG
1519751	minus	GAAGAAG
1522993	minus	GAAGAAG
1525293	minus	GAAGAAG
1525932	minus	GAAGAAG
1526644	minus	GAAGAAG
1527939	minus	GAAGAAG
1530574	plus	GAAGAAG
1531038	minus	GAAGAAG
1532238	minus	GAAGAAG
1534108	minus	GAAGAAG
1539093	minus	GAAGAAG
1541336	plus	GAAGAAG
1544011	minus	GAAGAAG
1545852	minus	GAAGAAG
1548233	minus	GAAGAAG
1550282	minus	GAAGAAG
1551174	minus	GAAGAAG
1553726	minus	GAAGAAG
1554413	minus	GAAGAAG
1556443	plus	GAAGAAG
1558334	minus	GAAGAAG
1562193	minus	GAAGAAG
1562274	minus	GAAGAAG
1563762	minus	GAAGAAG
1566852	minus	GAAGAAG
1567791	minus	GAAGAAG
1567977	minus	GAAGAAG
1573229	minus	GAAGAAG
1573289	minus	GAAGAAG
1577984	minus	GAAGAAG
1578484	minus	GAAGAAG
1582394	minus	GAAGAAG
1582556	minus	GAAGAAG
1585956	minus	GAAGAAG
1587773	plus	GAAGAAG
1587849	minus	GAAGAAG
1588308	minus	GAAGAAG
1590908	minus	GAAGAAG
1591376	minus	GAAGAAG
1593304	plus	GAAGAAG
1596333	minus	GAAGAAG
1599793	minus	GAAGAAG
1600030	minus	GAAGAAG
1601500	minus	GAAGAAG
1601626	minus	GAAGAAG
1604771	minus	GAAGAAG
1606432	minus	GAAGAAG
1609066	minus	GAAGAAG
1612513	plus	GAAGAAG
1616306	minus	GAAGAAG
1617092	plus	GAAGAAG
1618382	minus	GAAGAAG
1619228	minus	GAAGAAG
1628728	minus	GAAGAAG
1629844	minus	GAAGAAG
1630204	plus	GAAGAAG
1631457	minus	GAAGAAG
1631937	minus	GAAGAAG
1632051	minus	GAAGAAG
1632186	minus	GAAGAAG
1634732	minus	GAAGAAG
1635405	minus	GAAGAAG
1637470	minus	GAAGAAG
1638893	minus	GAAGAAG
1639334	minus	GAAGAAG
1639693	minus	GAAGAAG
1641316	minus	GAAGAAG
1653640	minus	GAAGAAG
1659738	plus	GAAGAAG
1660809	plus	GAAGAAG
1661040	plus	GAAGAAG
1665890	minus	GAAGAAG
1669547	minus	GAAGAAG
1669586	minus	GAAGAAG
1670012	minus	GAAGAAG
1670309	minus	GAAGAAG
1675473	minus	GAAGAAG
1677566	minus	GAAGAAG
1678974	minus	GAAGAAG
1679166	minus	GAAGAAG
1679525	minus	GAAGAAG
1680352	minus	GAAGAAG
1690191	minus	GAAGAAG
1690903	minus	GAAGAAG
1691386	minus	GAAGAAG
1691932	minus	GAAGAAG
1699766	minus	GAAGAAG
1699799	minus	GAAGAAG
1700072	minus	GAAGAAG
1700141	minus	GAAGAAG
1700702	minus	GAAGAAG
1701634	plus	GAAGAAG
1702607	minus	GAAGAAG
1704045	plus	GAAGAAG
1704435	minus	GAAGAAG
1706723	minus	GAAGAAG
1708095	minus	GAAGAAG
1710504	minus	GAAGAAG
1714646	minus	GAAGAAG
1718330	minus	GAAGAAG
1722519	minus	GAAGAAG
1722786	minus	GAAGAAG
1723244	minus	GAAGAAG
1724119	minus	GAAGAAG
1724674	minus	GAAGAAG
1735605	minus	GAAGAAG
1737456	minus	GAAGAAG
1739150	minus	GAAGAAG
1744493	plus	GAAGAAG
1747257	minus	GAAGAAG
1749365	plus	GAAGAAG
1750445	minus	GAAGAAG
1752157	minus	GAAGAAG
1755080	plus	GAAGAAG
1756727	minus	GAAGAAG
1756838	minus	GAAGAAG
1758040	minus	GAAGAAG
1758106	minus	GAAGAAG
1759389	minus	GAAGAAG
1762956	minus	GAAGAAG
1763927	minus	GAAGAAG
1764276	plus	GAAGAAG
1764369	plus	GAAGAAG
1764545	minus	GAAGAAG
1768935	minus	GAAGAAG
1770609	minus	GAAGAAG
1770942	minus	GAAGAAG
1775679	minus	GAAGAAG
1775926	plus	GAAGAAG
1778078	minus	GAAGAAG
1778923	minus	GAAGAAG
1779907	minus	GAAGAAG
1783849	minus	GAAGAAG
1784902	minus	GAAGAAG
1795399	minus	GAAGAAG
1796876	minus	GAAGAAG
1797268	minus	GAAGAAG
1798809	minus	GAAGAAG
1801391	minus	GAAGAAG
1807011	minus	GAAGAAG
1809451	minus	GAAGAAG
1809795	minus	GAAGAAG
1814729	minus	GAAGAAG
1816163	minus	GAAGAAG
1819616	plus	GAAGAAG
1825173	minus	GAAGAAG
1825689	minus	GAAGAAG
1827653	plus	GAAGAAG
1828042	minus	GAAGAAG
1828120	minus	GAAGAAG
1828632	plus	GAAGAAG
1833074	minus	GAAGAAG
1838841	minus	GAAGAAG
1840632	plus	GAAGAAG
1843346	minus	GAAGAAG
1846871	minus	GAAGAAG
1847438	minus	GAAGAAG
1847983	minus	GAAGAAG
1851457	minus	GAAGAAG
1852492	minus	GAAGAAG
1854198	minus	GAAGAAG
1854948	minus	GAAGAAG
1856795	minus	GAAGAAG
1856903	minus	GAAGAAG
1857209	minus	GAAGAAG
1857758	minus	GAAGAAG
1859240	minus	GAAGAAG
1859411	minus	GAAGAAG
1860425	minus	GAAGAAG
1860944	minus	GAAGAAG
1862786	minus	GAAGAAG
1863797	minus	GAAGAAG
1864265	minus	GAAGAAG
1864947	minus	GAAGAAG
1873060	minus	GAAGAAG
1875227	plus	GAAGAAG
1875607	plus	GAAGAAG
1875888	minus	GAAGAAG
1877616	minus	GAAGAAG
1877652	minus	GAAGAAG
1881750	minus	GAAGAAG
1884587	plus	GAAGAAG
1885683	minus	GAAGAAG
1891106	minus	GAAGAAG
1892704	minus	GAAGAAG
1892999	minus	GAAGAAG
1894644	minus	GAAGAAG
1895025	minus	GAAGAAG
1896245	minus	GAAGAAG
1896912	minus	GAAGAAG
1897488	minus	GAAGAAG
1901456	plus	GAAGAAG
1901907	minus	GAAGAAG
1902222	minus	GAAGAAG
1902387	minus	GAAGAAG
1909905	minus	GAAGAAG
1910188	minus	GAAGAAG
1910574	minus	GAAGAAG
1911054	minus	GAAGAAG
1915149	minus	GAAGAAG
1915368	minus	GAAGAAG
1917747	minus	GAAGAAG
1920970	minus	GAAGAAG
1921507	minus	GAAGAAG
1923638	minus	GAAGAAG
1928240	minus	GAAGAAG
1929067	plus	GAAGAAG
1929600	minus	GAAGAAG
1929912	plus	GAAGAAG
1931223	minus	GAAGAAG
1934505	minus	GAAGAAG
1937747	plus	GAAGAAG
1938825	minus	GAAGAAG
1939014	minus	GAAGAAG
1945490	plus	GAAGAAG
1947393	minus	GAAGAAG
1950313	minus	GAAGAAG
1950680	minus	GAAGAAG
1951444	minus	GAAGAAG
1953641	minus	GAAGAAG
1958399	minus	GAAGAAG
1961351	minus	GAAGAAG
1963488	minus	GAAGAAG
1963638	minus	GAAGAAG
1964091	minus	GAAGAAG
1965048	minus	GAAGAAG
1965912	minus	GAAGAAG
1965924	minus	GAAGAAG
1968530	minus	GAAGAAG
1969012	minus	GAAGAAG
1969243	minus	GAAGAAG
1970838	minus	GAAGAAG
1972242	minus	GAAGAAG
1978013	minus	GAAGAAG
1979866	minus	GAAGAAG
1979935	minus	GAAGAAG
1983986	minus	GAAGAAG
1985680	minus	GAAGAAG
1986613	plus	GAAGAAG
1988359	minus	GAAGAAG
1988638	minus	GAAGAAG
1994197	minus	GAAGAAG
1995130	minus	GAAGAAG
1996483	minus	GAAGAAG
1996897	minus	GAAGAAG
1997305	minus	GAAGAAG
2000873	minus	GAAGAAG
2007640	minus	GAAGAAG
2012281	plus	GAAGAAG
2017806	plus	GAAGAAG
2026199	plus	GAAGAAG
2029686	minus	GAAGAAG
2030130	minus	GAAGAAG
2032370	minus	GAAGAAG
2032664	minus	GAAGAAG
2033258	minus	GAAGAAG
2034770	minus	GAAGAAG
2038933	minus	GAAGAAG
2039664	minus	GAAGAAG
2040634	minus	GAAGAAG
2041207	minus	GAAGAAG
2042972	minus	GAAGAAG
2044463	minus	GAAGAAG
2047429	minus	GAAGAAG
2049555	minus	GAAGAAG
2050980	plus	GAAGAAG
2055313	minus	GAAGAAG
2057155	minus	GAAGAAG
2060226	plus	GAAGAAG
2060570	minus	GAAGAAG
2063941	plus	GAAGAAG
2066960	minus	GAAGAAG
2068470	minus	GAAGAAG
2071882	minus	GAAGAAG
2073144	plus	GAAGAAG
2074196	minus	GAAGAAG
2078028	plus	GAAGAAG
2078070	plus	GAAGAAG
2079067	minus	GAAGAAG
2079250	minus	GAAGAAG
2080916	plus	GAAGAAG
2083918	plus	GAAGAAG
2096393	minus	GAAGAAG
2097515	minus	GAAGAAG
2099629	minus	GAAGAAG
2101768	plus	GAAGAAG
2102832	minus	GAAGAAG
2105148	minus	GAAGAAG
2108162	plus	GAAGAAG
2109029	minus	GAAGAAG
2109047	minus	GAAGAAG
2109562	minus	GAAGAAG
2113148	minus	GAAGAAG
2113433	minus	GAAGAAG
2116308	minus	GAAGAAG
2116905	minus	GAAGAAG
2119871	minus	GAAGAAG
2122992	minus	GAAGAAG
2124853	minus	GAAGAAG
2125288	minus	GAAGAAG
2126160	minus	GAAGAAG
2126686	minus	GAAGAAG
2127751	minus	GAAGAAG
2130264	minus	GAAGAAG
2132341	minus	GAAGAAG
2135107	minus	GAAGAAG
2139998	minus	GAAGAAG
2144627	minus	GAAGAAG
2147359	minus	GAAGAAG
2150376	minus	GAAGAAG
2152137	minus	GAAGAAG
2156446	minus	GAAGAAG
2159469	minus	GAAGAAG
2160187	minus	GAAGAAG
2160413	minus	GAAGAAG
2160983	minus	GAAGAAG
2165172	minus	GAAGAAG
2166157	minus	GAAGAAG
2172357	minus	GAAGAAG
2176731	minus	GAAGAAG
2179167	minus	GAAGAAG
2183204	minus	GAAGAAG
2192699	minus	GAAGAAG
2193707	minus	GAAGAAG
2194290	minus	GAAGAAG
2198858	minus	GAAGAAG
2198975	minus	GAAGAAG
2200387	minus	GAAGAAG
2200999	minus	GAAGAAG
2203010	minus	GAAGAAG
2205554	minus	GAAGAAG
2207668	minus	GAAGAAG
2209579	plus	GAAGAAG
2210843	minus	GAAGAAG
2216780	minus	GAAGAAG
2221047	minus	GAAGAAG
2222741	minus	GAAGAAG
2223998	minus	GAAGAAG
2226465	minus	GAAGAAG
2226498	minus	GAAGAAG
2226894	minus	GAAGAAG
2227101	plus	GAAGAAG
2227396	minus	GAAGAAG
2227741	minus	GAAGAAG
2227861	minus	GAAGAAG
2230852	plus	GAAGAAG
2233249	plus	GAAGAAG
2238828	minus	GAAGAAG
2241690	minus	GAAGAAG
2245034	minus	GAAGAAG
2248461	minus	GAAGAAG
2249358	minus	GAAGAAG
2249452	plus	GAAGAAG
2249619	minus	GAAGAAG
2253176	minus	GAAGAAG
2254504	minus	GAAGAAG
2255848	minus	GAAGAAG
2263559	minus	GAAGAAG
2265253	minus	GAAGAAG
2267548	minus	GAAGAAG
2267662	minus	GAAGAAG
2268628	minus	GAAGAAG
2274953	minus	GAAGAAG
2277948	minus	GAAGAAG
2278150	minus	GAAGAAG
2282509	minus	GAAGAAG
2284484	plus	GAAGAAG
2285194	minus	GAAGAAG
2288428	minus	GAAGAAG
2289061	minus	GAAGAAG
2289274	minus	GAAGAAG
2289388	minus	GAAGAAG
2289681	minus	GAAGAAG
2292079	minus	GAAGAAG
2299373	plus	GAAGAAG
2302232	plus	GAAGAAG
2302637	plus	GAAGAAG
2307959	minus	GAAGAAG
2312067	plus	GAAGAAG
2312741	plus	GAAGAAG
2313796	minus	GAAGAAG
2315778	plus	GAAGAAG
2321001	minus	GAAGAAG
2321232	minus	GAAGAAG
2327429	minus	GAAGAAG
2327498	minus	GAAGAAG
2328940	plus	GAAGAAG
2329316	minus	GAAGAAG
2330107	minus	GAAGAAG
2333689	minus	GAAGAAG
2334558	minus	GAAGAAG
2337379	minus	GAAGAAG
2337502	minus	GAAGAAG
2338701	plus	GAAGAAG
2339033	plus	GAAGAAG
2343790	minus	GAAGAAG
2345484	minus	GAAGAAG
2348797	minus	GAAGAAG
2352703	minus	GAAGAAG
2352958	minus	GAAGAAG
2353363	minus	GAAGAAG
2354878	minus	GAAGAAG
2355178	plus	GAAGAAG
2356169	minus	GAAGAAG
2357621	minus	GAAGAAG
2358622	minus	GAAGAAG
2362969	minus	GAAGAAG
2364663	minus	GAAGAAG

[truncated: 2 more sheets: Qartet seq composition on APMV, Quartet seq freq on bacteria]
